# Supplementary material for: 1-Cyano­methyl-1,4-diazo­niabicyclo­[2.2.2]octane tetra­bromidocadmate(II)
Source: Acta Crystallogr Sect E Struct Rep Online. 2010 Nov 27;66(Pt 12):m1672. doi: 10.1107/S1600536810047495 (PMC3011683; doi:10.1107/S1600536810047495)
Supplement: Supplementary file 2 [file e-66-m1672-Isup2.hkl]

# 
# h,k,l, Fc-squared, Fo-squared, sigma(Fo-squared) and status flag 
# 
data_I
_shelx_title ' a in P2(1)/c' 
_shelx_refln_list_code          4 
_shelx_F_calc_maximum      315.53 
_exptl_crystal_F_000      1088.00 
_reflns_d_resolution_high  0.7701 
 
loop_ 
 _symmetry_equiv_pos_as_xyz 
 'x, y, z' 
 '-x, y+1/2, -z+1/2' 
 '-x, -y, -z' 
 'x, -y-1/2, z-1/2' 
 
_cell_length_a     8.6101 
_cell_length_b    14.0712 
_cell_length_c    12.7024 
_cell_angle_alpha  90.000 
_cell_angle_beta   94.136 
_cell_angle_gamma  90.000 
 
_shelx_F_squared_multiplier     1.000 
 
loop_ 
 _refln_index_h 
 _refln_index_k 
 _refln_index_l 
 _refln_F_squared_calc 
 _refln_F_squared_meas 
 _refln_F_squared_sigma 
 _refln_observed_status 
   2   0   0    12928.20    12595.50    151.12 o 
   3   0   0    85206.28    79507.85    470.05 o 
   4   0   0    45457.28    45264.81    853.65 o 
   5   0   0    64298.05    68241.05   1779.76 o 
   6   0   0     8073.52     8739.51    250.97 o 
   7   0   0    29449.31    34899.66   2092.51 o 
   8   0   0     1172.21     1498.78    280.88 o 
   9   0   0     1147.71     1248.94    206.46 o 
  10   0   0     4261.71     4365.68    623.81 o 
  11   0   0      224.11      177.06    145.74 o 
   2   1   0    18950.60    18099.34    209.90 o 
   3   1   0    58835.41    55534.03    801.14 o 
   4   1   0    86918.31    82832.98   1334.27 o 
   5   1   0     1862.77     2027.87    112.09 o 
   6   1   0     5396.97     5909.93    202.77 o 
   7   1   0     3689.56     4014.35    195.90 o 
   8   1   0    23181.17    26098.72   1055.98 o 
   9   1   0     4284.76     4825.84    284.54 o 
  10   1   0      167.79      188.17     70.45 o 
  11   1   0     2434.71     2123.93    280.19 o 
   1   2   0     4297.42     4287.94     97.82 o 
   2   2   0    35292.69    33573.25    456.62 o 
   3   2   0    24420.21    23676.86    597.40 o 
   4   2   0    25613.20    23945.96    717.97 o 
   5   2   0    17678.21    17947.85    263.23 o 
   6   2   0        1.32      146.65     62.95 o 
   7   2   0    19842.87    21880.73    542.37 o 
   8   2   0      490.77      637.50    108.03 o 
   9   2   0     5368.06     5551.12    288.08 o 
  10   2   0     3024.22     2837.28    382.65 o 
  11   2   0     1698.64     1420.02    183.39 o 
   1   3   0    44424.77    42233.02    305.20 o 
   2   3   0      651.01      643.45     50.70 o 
   3   3   0     5474.63     5156.36    136.01 o 
   4   3   0     1137.51     1236.00     91.22 o 
   5   3   0    11698.10    11158.25    314.85 o 
   6   3   0    28198.14    28768.32    768.02 o 
   7   3   0     2016.96     2060.63    272.51 o 
   8   3   0     4854.94     5500.30    195.96 o 
   9   3   0      208.02      220.49     74.83 o 
  10   3   0     7617.49     7665.55    548.92 o 
   0   4   0     3464.34     3728.00    149.47 o 
   1   4   0       76.82      106.07     23.19 o 
   2   4   0    99558.75    91401.09   1108.85 o 
   3   4   0     8823.06     8736.81    188.29 o 
   4   4   0     1475.00     1694.13     79.58 o 
   5   4   0     8402.73     8300.50    279.41 o 
   6   4   0    11620.62    11779.90    333.10 o 
   7   4   0     8586.01     9139.79    315.71 o 
   8   4   0     1214.13     1286.88    129.96 o 
   9   4   0     8228.41     8905.65    515.51 o 
  10   4   0     1612.08     1500.77    226.83 o 
   1   5   0    49271.00    48866.53    634.23 o 
   2   5   0    27873.46    26463.48    408.92 o 
   3   5   0    16577.64    16589.67    405.72 o 
   4   5   0     3542.84     3376.32    117.81 o 
   5   5   0     1905.71     2039.75    178.73 o 
   6   5   0    38157.73    38653.99    938.93 o 
   7   5   0      951.73     1004.75    149.05 o 
   8   5   0       80.99       70.96     63.60 o 
   9   5   0     1180.27     1204.07    257.83 o 
  10   5   0     6298.51     6092.42    341.25 o 
   0   6   0    19754.86    19119.44    658.65 o 
   1   6   0    10309.08    10599.85    184.18 o 
   2   6   0    80233.88    77330.97   1490.96 o 
   3   6   0    14058.25    13054.83    300.27 o 
   4   6   0      975.66     1001.43     84.45 o 
   5   6   0    40882.70    40869.62   2668.67 o 
   6   6   0       71.77      110.20     56.69 o 
   7   6   0     4047.31     3820.41    184.33 o 
   8   6   0     6038.04     6449.55    369.96 o 
   9   6   0     1182.72     1170.49    182.55 o 
  10   6   0     2173.46     1819.30    403.08 o 
   1   7   0    40538.22    40991.54    631.88 o 
   2   7   0    16680.94    16915.44    249.28 o 
   3   7   0    16181.09    15581.75    281.29 o 
   4   7   0    18663.03    17553.63    612.30 o 
   5   7   0      601.67      525.59     94.42 o 
   6   7   0    10815.13     9514.56    662.65 o 
   7   7   0      239.16      230.78     62.20 o 
   8   7   0     1769.60     1623.54    198.79 o 
   9   7   0     4633.18     4654.69    424.11 o 
  10   7   0      228.45      294.77    128.55 o 
   0   8   0    31463.97    28945.67    592.16 o 
   1   8   0     8439.05     8931.56    192.25 o 
   2   8   0     1617.71     1677.05     88.07 o 
   3   8   0     1132.16     1031.54     51.51 o 
   4   8   0    11676.62    11038.73    368.90 o 
   5   8   0     9091.37     8569.91    436.06 o 
   6   8   0      139.29      145.06     41.80 o 
   7   8   0     1815.02     1544.08    243.96 o 
   8   8   0      207.99      212.72     77.82 o 
   9   8   0     1169.02     1271.55    204.82 o 
  10   8   0      259.51      117.11     77.41 o 
   1   9   0      244.47      260.98     46.66 o 
   2   9   0     4447.09     4968.87    173.79 o 
   3   9   0     2047.79     2321.28    180.91 o 
   4   9   0     4689.59     4194.20    166.70 o 
   5   9   0      438.26      449.84     69.50 o 
   6   9   0      266.49      323.16     76.54 o 
   7   9   0      744.11      864.78    130.62 o 
   8   9   0     8283.57     9474.94    550.67 o 
   9   9   0       81.69       97.03    102.53 o 
   0  10   0    10102.42     9983.07    198.70 o 
   1  10   0      634.44      701.39     84.75 o 
   2  10   0     7450.23     7579.56    341.57 o 
   3  10   0       98.63       81.05     49.40 o 
   4  10   0     7760.91     7725.65    272.34 o 
   5  10   0      667.97      729.88    147.96 o 
   6  10   0      113.13      125.95     57.47 o 
   7  10   0     1481.02     1382.80    239.54 o 
   8  10   0      586.72      504.03    110.65 o 
   9  10   0      954.54      828.92    229.64 o 
   1  11   0      854.59      904.02    146.22 o 
   2  11   0        0.55       66.11     41.52 o 
   3  11   0      591.44      674.76    120.03 o 
   4  11   0     1385.48     1437.98    182.69 o 
   5  11   0     1465.42     1502.39    209.35 o 
   6  11   0       20.86       51.65     54.67 o 
   7  11   0      292.42      280.82     77.80 o 
   8  11   0     1022.01      752.88    184.82 o 
   0  12   0     1736.30     1864.09    467.31 o 
   1  12   0     1429.38      684.17    342.77 o 
   2  12   0     2622.66     2666.73    117.10 o 
   3  12   0     5717.55     6204.95    252.58 o 
   4  12   0       65.31       53.09     60.41 o 
   5  12   0       16.83       89.55     58.89 o 
   6  12   0      756.01      741.06    149.02 o 
   7  12   0     1086.97     1066.87    201.73 o 
   8  12   0       21.13      105.08     74.44 o 
   1  13   0     4138.35     4430.63    157.41 o 
   2  13   0     4488.09     4821.04    213.54 o 
   3  13   0       38.77       35.32     50.48 o 
   4  13   0      758.09      759.76    148.81 o 
   5  13   0       60.40       41.65     51.03 o 
   6  13   0     1871.83     1720.87    306.50 o 
   7  13   0     2219.25     2059.88    385.27 o 
   0  14   0     1416.56     1376.17    375.29 o 
   1  14   0      101.31       80.01     76.71 o 
   2  14   0     1913.67     2071.35    320.16 o 
   3  14   0      359.37      440.10     95.18 o 
   4  14   0     1060.82     1097.12    187.70 o 
   5  14   0       40.23       92.87     59.60 o 
   6  14   0        2.81       18.55     95.94 o 
   7  14   0       18.91       93.16     66.23 o 
   1  15   0      404.27      427.52     98.21 o 
   2  15   0        4.13        5.54     81.84 o 
   3  15   0       10.24       52.65     72.05 o 
   4  15   0     1298.86     1227.70    233.35 o 
   5  15   0        9.30       20.22     84.06 o 
   6  15   0       88.44       15.06    111.97 o 
   0  16   0     3134.42     3214.40    380.53 o 
   1  16   0      240.90      273.79     81.49 o 
   2  16   0      615.87      610.27    141.38 o 
   3  16   0     4969.02     5211.05    382.03 o 
   4  16   0      113.89       71.47     68.27 o 
   5  16   0       46.47        6.97     72.43 o 
   1  17   0     1582.45     1634.49    296.02 o 
   2  17   0      462.20      388.54    110.00 o 
   3  17   0       44.09       95.28     55.97 o 
   4  17   0      357.10      264.51     87.79 o 
   0  18   0       52.74       74.88    140.28 o 
   1  18   0      360.26      311.85     96.53 o 
 -11   1   1      477.19      314.52    119.78 o 
 -10   1   1      155.74      261.70    100.46 o 
  -9   1   1      894.85      974.02    184.50 o 
  -8   1   1      393.47      439.36     79.82 o 
  -7   1   1     2733.20     2898.97    181.23 o 
  -6   1   1      156.04      204.29     53.36 o 
  -5   1   1     3864.19     3973.70    148.94 o 
  -4   1   1    24012.11    24599.08    706.93 o 
  -3   1   1     4257.16     3985.49    134.92 o 
  -2   1   1    29538.55    26854.47    519.86 o 
  -1   1   1     1063.72      870.78     43.00 o 
   1   1   1     2700.90     2640.46     46.05 o 
   2   1   1    29348.94    28498.91    357.80 o 
   3   1   1     4625.63     4779.26    102.81 o 
   4   1   1     9218.03     9599.83    245.50 o 
   5   1   1     1612.72     1589.44    123.24 o 
   6   1   1      161.94      240.79     63.48 o 
   7   1   1      348.78      467.81     90.20 o 
   8   1   1     3228.61     3611.49    141.16 o 
   9   1   1       18.47       30.45     55.89 o 
  10   1   1       11.77      112.84     89.01 o 
  11   1   1      815.66      570.58    169.92 o 
 -11   2   1      789.68      590.16    123.34 o 
 -10   2   1      118.29       99.66    107.60 o 
  -9   2   1      455.78      493.25    110.40 o 
  -8   2   1    12494.34    13970.96    418.07 o 
  -7   2   1     6143.28     7159.09    240.09 o 
  -6   2   1     9702.79     9945.68    192.54 o 
  -5   2   1     3726.64     3653.91    185.31 o 
  -4   2   1    15035.07    15281.43    411.04 o 
  -3   2   1     1853.28     1823.95     56.16 o 
  -2   2   1    55664.30    52071.25    511.62 o 
  -1   2   1      200.07      205.97     22.65 o 
   0   2   1     5231.66     4853.53     70.02 o 
   1   2   1     1991.21     2155.63     38.94 o 
   2   2   1     1534.13     1691.66     85.81 o 
   3   2   1      250.90      332.97     47.90 o 
   4   2   1       11.10       60.60     44.76 o 
   5   2   1      136.69      144.54     58.59 o 
   6   2   1     6305.04     6759.07    245.11 o 
   7   2   1     2168.09     2387.04    185.69 o 
   8   2   1    10900.11    12391.45    329.85 o 
   9   2   1       46.27       91.97     52.14 o 
  10   2   1      381.24      341.66    112.86 o 
  11   2   1       71.87       49.88     91.07 o 
 -11   3   1      229.18      160.70     69.27 o 
 -10   3   1        3.39       -7.87     90.77 o 
  -9   3   1      189.34      163.37    114.43 o 
  -8   3   1       27.74       92.16     42.51 o 
  -7   3   1     2040.26     2271.63    189.29 o 
  -6   3   1       77.58       94.60     55.11 o 
  -5   3   1       21.53       51.51     45.76 o 
  -4   3   1    12988.23    13075.06    234.96 o 
  -3   3   1       19.31       55.86     24.38 o 
  -2   3   1    13174.19    13528.40    224.21 o 
  -1   3   1      244.20      312.91     30.15 o 
   0   3   1    53990.22    50064.65    786.45 o 
   1   3   1       99.62      161.66     20.90 o 
   2   3   1    29763.57    29158.22    468.89 o 
   3   3   1     3897.52     3833.48     93.88 o 
   4   3   1    29686.43    29405.26    837.64 o 
   5   3   1      360.58      410.70     68.99 o 
   6   3   1     8153.82     8860.89    305.00 o 
   7   3   1     3713.17     4069.04    233.30 o 
   8   3   1     1330.12     1259.48    210.27 o 
   9   3   1       53.08       76.31     54.91 o 
  10   3   1      561.77      480.97    117.60 o 
 -10   4   1      348.08      338.86    118.64 o 
  -9   4   1        0.32       95.75     83.95 o 
  -8   4   1     4021.59     4644.79    216.65 o 
  -7   4   1     2898.53     2934.08    162.74 o 
  -6   4   1       45.79       98.49     71.87 o 
  -5   4   1     1037.24     1213.32    145.78 o 
  -4   4   1    22540.25    21349.41    563.93 o 
  -3   4   1     6120.97     6357.09    137.07 o 
  -2   4   1     1275.41     1215.19     43.28 o 
  -1   4   1    27571.88    26995.71    194.06 o 
   0   4   1      683.71      668.45     34.66 o 
   1   4   1    16726.40    17082.50    199.87 o 
   2   4   1    20206.06    20153.04    185.72 o 
   3   4   1     7590.27     7466.02    165.81 o 
   4   4   1    19160.07    18622.13    473.30 o 
   5   4   1      206.83      228.04     56.86 o 
   6   4   1     1480.18     1720.20    218.49 o 
   7   4   1     2167.34     2526.54    236.47 o 
   8   4   1     2053.17     2399.00    140.99 o 
   9   4   1     1394.33     1389.58    194.84 o 
  10   4   1      345.48      360.59    130.36 o 
 -10   5   1      755.78      639.52    165.60 o 
  -9   5   1        6.99       84.68     90.92 o 
  -8   5   1      626.82      622.13     91.17 o 
  -7   5   1     2851.12     2851.62    152.56 o 
  -6   5   1     1241.24     1232.67    153.05 o 
  -5   5   1     8871.27     8883.33    352.20 o 
  -4   5   1       30.76       79.39     40.91 o 
  -3   5   1    30141.81    28911.60    585.40 o 
  -2   5   1    26133.24    25209.80    348.59 o 
  -1   5   1      423.65      415.71     23.75 o 
   0   5   1    41403.25    39694.09    813.93 o 
   1   5   1      605.38      607.14     26.17 o 
   2   5   1    34682.34    34871.25    695.26 o 
   3   5   1    31785.24    30871.48    922.27 o 
   4   5   1       22.74       17.14     57.00 o 
   5   5   1    10061.34     9626.14    272.20 o 
   6   5   1      918.53     1115.45    139.21 o 
   7   5   1     6467.34     6783.84    301.58 o 
   8   5   1     3305.14     3240.89    203.48 o 
   9   5   1        8.43      115.92     51.02 o 
  10   5   1     1335.27     1333.44    304.61 o 
 -10   6   1     2197.93     2250.83    300.09 o 
  -9   6   1      145.13      208.08    104.62 o 
  -8   6   1      310.89      279.10     68.27 o 
  -7   6   1      483.72      403.64    101.94 o 
  -6   6   1    17466.34    17315.56    769.88 o 
  -5   6   1     3259.72     3205.73    106.71 o 
  -4   6   1       51.31       83.38     48.89 o 
  -3   6   1     3154.98     3109.51     96.32 o 
  -2   6   1    16304.01    16469.91    277.70 o 
  -1   6   1    17610.57    17185.15    225.42 o 
   0   6   1     8758.06     9041.59    290.54 o 
   1   6   1    15848.10    16108.91    189.85 o 
   2   6   1     8408.98     8437.83    163.21 o 
   3   6   1     2749.73     2633.91     68.42 o 
   4   6   1     4077.20     4170.09    131.92 o 
   5   6   1      251.34      248.29     56.95 o 
   6   6   1    15373.48    15316.84    616.07 o 
   7   6   1     4882.00     4866.93    406.60 o 
   8   6   1       95.32      147.06     69.42 o 
   9   6   1      653.84      638.70    128.28 o 
  10   6   1     1111.66      917.27    246.41 o 
 -10   7   1      449.69      386.58    141.49 o 
  -9   7   1     3738.77     3787.86    537.37 o 
  -8   7   1      203.85      237.91     58.40 o 
  -7   7   1     2075.25     2179.89    261.44 o 
  -6   7   1     4098.86     4025.49    374.80 o 
  -5   7   1     1804.14     1881.39    149.24 o 
  -4   7   1      275.30      307.85     52.79 o 
  -3   7   1       24.03       34.87     15.60 o 
  -2   7   1    48736.86    48070.11   1159.11 o 
  -1   7   1      745.29      734.86    112.34 o 
   0   7   1     6431.31     6761.49    172.52 o 
   1   7   1     2014.79     2201.79     61.59 o 
   2   7   1    30691.26    31035.87    287.90 o 
   3   7   1     4663.94     4849.66    130.64 o 
   4   7   1     5516.04     5461.59    178.57 o 
   5   7   1     3786.04     3495.49    163.06 o 
   6   7   1     9018.78     7878.12    429.48 o 
   7   7   1     1315.78     1333.05    149.63 o 
   8   7   1     1466.77     1476.04    217.33 o 
   9   7   1     3348.50     3224.93    265.34 o 
  10   7   1      719.33      484.84    120.98 o 
 -10   8   1     6310.85     6033.00    312.71 o 
  -9   8   1      393.18      333.32     94.92 o 
  -8   8   1      740.09      711.11    148.04 o 
  -7   8   1     4913.11     4752.52    311.58 o 
  -6   8   1    13684.22    14642.14   1054.32 o 
  -5   8   1     7577.14     7580.19    294.59 o 
  -4   8   1     5695.79     5510.96    194.09 o 
  -3   8   1     7725.92     7339.50    159.50 o 
  -2   8   1       15.54       16.06     46.39 o 
  -1   8   1      721.81      656.75     49.61 o 
   0   8   1     4233.59     4180.86    135.60 o 
   1   8   1     1269.09     1497.09     62.84 o 
   2   8   1      360.66      408.45     73.04 o 
   3   8   1      325.49      335.32     33.86 o 
   4   8   1      219.19      219.97     43.92 o 
   5   8   1      116.67      152.78     58.88 o 
   6   8   1     5857.08     5654.46    298.57 o 
   7   8   1      370.56      263.65     71.63 o 
   8   8   1        6.45       58.72     58.94 o 
   9   8   1       37.88       65.67     62.98 o 
  -9   9   1     2987.10     2906.05    394.35 o 
  -8   9   1       71.02      158.67     51.76 o 
  -7   9   1      896.10      895.58    172.64 o 
  -6   9   1     4822.15     4987.32    380.46 o 
  -5   9   1     6249.63     6072.20    313.79 o 
  -4   9   1     2213.35     1930.02    138.98 o 
  -3   9   1      527.58      574.96    103.88 o 
  -2   9   1    10654.09    11123.25    240.97 o 
  -1   9   1      585.91      579.83     81.64 o 
   0   9   1      465.36      487.70     35.22 o 
   1   9   1    12024.37    11968.57    211.26 o 
   2   9   1     5705.02     5566.07    174.48 o 
   3   9   1      564.97      503.72     55.68 o 
   4   9   1      210.42      253.12     61.56 o 
   5   9   1     4671.25     4753.62    314.46 o 
   6   9   1      685.84      691.09    132.79 o 
   7   9   1      504.28      464.65     96.38 o 
   8   9   1      613.53      649.84    128.62 o 
   9   9   1     3021.73     3025.54    377.35 o 
  -9  10   1      628.50      438.18    144.37 o 
  -8  10   1     3812.53     4151.59    367.07 o 
  -7  10   1      678.25      621.13    110.31 o 
  -6  10   1     1144.30     1158.11    170.11 o 
  -5  10   1      227.72      174.36     55.90 o 
  -4  10   1     4672.46     4880.99    282.56 o 
  -3  10   1    18360.67    18952.76    618.07 o 
  -2  10   1       81.33       72.90     68.67 o 
  -1  10   1    10284.27    10642.34    287.17 o 
   0  10   1       68.54       68.80     17.08 o 
   1  10   1    10822.45    11137.62    196.86 o 
   2  10   1     5453.12     5683.25    265.61 o 
   3  10   1     1546.73     1737.93    135.06 o 
   4  10   1    18433.09    18634.98    887.75 o 
   5  10   1       51.87       62.65     58.85 o 
   6  10   1     2396.16     2336.50    254.70 o 
   7  10   1       38.06      117.08     65.79 o 
   8  10   1     2129.11     2004.45    260.82 o 
   9  10   1     3702.61     4110.04    399.65 o 
  -8  11   1     1151.64     1170.38    155.85 o 
  -7  11   1     2034.44     1915.14    312.67 o 
  -6  11   1      307.32      243.48     85.99 o 
  -5  11   1     6469.15     5912.95    618.92 o 
  -4  11   1     4994.70     5239.69    243.36 o 
  -3  11   1     4196.15     4358.19    291.65 o 
  -2  11   1      411.26      492.53     87.59 o 
  -1  11   1     3329.27     3531.97    142.23 o 
   0  11   1    41712.60    42759.87    848.52 o 
   1  11   1     8620.85     8810.46    193.69 o 
   2  11   1     3265.50     3528.60    161.97 o 
   3  11   1     4858.39     4855.62    325.66 o 
   4  11   1     4517.08     4570.16    215.29 o 
   5  11   1    14529.09    14631.07   1033.90 o 
   6  11   1     5327.65     5222.59    575.42 o 
   7  11   1     2015.08     1830.77    251.79 o 
   8  11   1     1046.42      959.61    151.93 o 
  -8  12   1     3227.36     3423.86    495.02 o 
  -7  12   1       86.44      104.22     64.16 o 
  -6  12   1       56.86      123.27     59.72 o 
  -5  12   1      194.86      209.74     63.39 o 
  -4  12   1    16585.40    16783.12    895.01 o 
  -3  12   1     4764.56     4764.85    197.55 o 
  -2  12   1       68.81       94.35     61.64 o 
  -1  12   1    14112.32    13776.89    809.81 o 
   0  12   1        1.31       -0.14    107.48 o 
   1  12   1     8832.76     8498.86    662.43 o 
   2  12   1     5261.43     5640.86    139.43 o 
   3  12   1     3478.91     3696.73    144.23 o 
   4  12   1    10947.93    11433.16    534.29 o 
   5  12   1       72.42      125.98     45.80 o 
   6  12   1     1175.84     1307.04    215.73 o 
   7  12   1     1106.12      983.96    166.96 o 
   8  12   1     3811.69     3539.58    355.41 o 
  -7  13   1     2878.00     2849.63    362.35 o 
  -6  13   1      264.53      217.22     69.41 o 
  -5  13   1      270.04      272.34     72.36 o 
  -4  13   1     3861.99     3998.02    141.10 o 
  -3  13   1      824.91      931.58    158.08 o 
  -2  13   1     1462.28     1493.60    256.33 o 
  -1  13   1     1007.14     1070.86    187.02 o 
   0  13   1     8593.45     8946.18    299.46 o 
   1  13   1      185.61      219.29     65.33 o 
   2  13   1      202.14      201.88     69.55 o 
   3  13   1     7303.20     7522.09    355.19 o 
   4  13   1     2869.85     2939.20    188.13 o 
   5  13   1      381.09      382.52     91.38 o 
   6  13   1      456.30      400.60     75.87 o 
   7  13   1     2259.84     2114.17    311.44 o 
  -7  14   1        1.24       -0.19     73.42 o 
  -6  14   1      474.76      438.12     77.37 o 
  -5  14   1     6829.34     7080.30    513.19 o 
  -4  14   1       14.21       77.82     86.85 o 
  -3  14   1      194.54      155.52     70.15 o 
  -2  14   1      764.24      833.31    166.01 o 
  -1  14   1      847.36      906.66    166.95 o 
   0  14   1     1341.51     1299.66    248.88 o 
   1  14   1       92.39      135.77     65.09 o 
   2  14   1      403.44      416.53    114.52 o 
   3  14   1       79.14      174.62     68.49 o 
   4  14   1       12.64       73.98     53.65 o 
   5  14   1      214.77      204.41     81.77 o 
   6  14   1      678.06      550.16    111.41 o 
   7  14   1       36.23       35.68     92.14 o 
  -6  15   1     1351.35     1018.86    244.73 o 
  -5  15   1       82.83      166.36     82.90 o 
  -4  15   1     1598.84     1491.99    302.92 o 
  -3  15   1       94.19      212.92     76.31 o 
  -2  15   1     2162.25     2131.47    312.99 o 
  -1  15   1     4665.78     4819.47    221.25 o 
   0  15   1       98.48      144.57     70.80 o 
   1  15   1      237.48      321.55     71.38 o 
   2  15   1      539.02      568.28    106.47 o 
   3  15   1     1974.01     1905.26    195.09 o 
   4  15   1       76.54       71.10     80.64 o 
   5  15   1       99.30      140.86     72.71 o 
   6  15   1      263.67      254.94     83.95 o 
  -5  16   1      628.31      415.89    130.21 o 
  -4  16   1      126.43       84.17     73.71 o 
  -3  16   1      246.82      238.41     79.05 o 
  -2  16   1      482.76      458.55    109.75 o 
  -1  16   1     1707.05     1568.56    276.40 o 
   0  16   1      111.11      125.23     87.44 o 
   1  16   1      300.51      288.45    102.22 o 
   2  16   1      548.49      528.08    115.87 o 
   3  16   1       71.38       49.93     61.16 o 
   4  16   1      209.92      162.11     89.05 o 
   5  16   1      278.16      137.82    109.99 o 
  -4  17   1       73.22       90.64     63.42 o 
  -3  17   1      449.86      369.40    109.86 o 
  -2  17   1     2953.88     3006.14    323.59 o 
  -1  17   1      123.25      198.51     81.70 o 
   0  17   1      660.21      624.33    142.92 o 
   1  17   1     1146.01      981.44    213.21 o 
   2  17   1     2965.99     3111.37    246.74 o 
   3  17   1     1056.47     1022.23    201.16 o 
  -1  18   1      596.30      497.69    122.00 o 
   0  18   1       40.22       13.39     76.33 o 
   1  18   1     1974.06     1893.38    425.79 o 
 -11   0   2      610.23      498.90    184.00 o 
 -10   0   2     1753.95     1598.02    340.71 o 
  -9   0   2      784.50      816.68    218.95 o 
  -8   0   2     1205.09     1352.96    366.35 o 
  -7   0   2      497.41      556.09    118.15 o 
  -6   0   2     1292.20     1247.14     92.80 o 
  -5   0   2     1149.79     1275.39    150.99 o 
  -4   0   2    10912.39    10957.57    496.97 o 
  -3   0   2     7107.79     6552.10    199.05 o 
  -2   0   2      164.78      196.42     54.26 o 
  -1   0   2     3197.77     3221.22     69.10 o 
   1   0   2    17333.07    16732.74    402.44 o 
   2   0   2    13205.17    14014.00    193.75 o 
   3   0   2    20171.27    20965.03    637.12 o 
   4   0   2    43960.51    44510.49   2426.93 o 
   5   0   2     8975.70     9204.98    325.15 o 
   6   0   2    35117.23    35921.39   1189.91 o 
   7   0   2     3632.57     4027.22    218.30 o 
   8   0   2      442.50      508.98    146.23 o 
   9   0   2      466.10      441.47    117.63 o 
  10   0   2     3832.32     3774.59    396.11 o 
 -11   1   2      226.63      129.91     81.67 o 
 -10   1   2      580.82      583.31    130.36 o 
  -9   1   2      154.94      182.51     87.83 o 
  -8   1   2     7966.29     8501.14    538.76 o 
  -7   1   2       27.29       69.59     44.29 o 
  -6   1   2     4256.23     4259.61    141.80 o 
  -5   1   2      397.28      408.26     55.94 o 
  -4   1   2    34898.75    34752.74    614.31 o 
  -3   1   2      923.18      899.20     34.91 o 
  -2   1   2    11278.70    11130.92    193.19 o 
  -1   1   2    22653.91    21300.21    309.22 o 
   0   1   2     6521.15     6326.21     91.01 o 
   1   1   2    25841.14    24068.39    250.87 o 
   2   1   2    19215.92    18328.47    235.40 o 
   3   1   2     1742.12     1620.18     64.22 o 
   4   1   2    12535.61    12872.93    236.56 o 
   5   1   2     4574.03     4579.29    170.10 o 
   6   1   2     1110.58     1142.43    137.56 o 
   7   1   2      814.74      925.65    163.17 o 
   8   1   2     2249.87     2400.66    152.26 o 
   9   1   2     1726.82     1631.76    234.63 o 
  10   1   2     1824.37     1610.23    310.13 o 
 -11   2   2      517.85      390.65    116.87 o 
 -10   2   2      259.73      235.76     92.53 o 
  -9   2   2     1816.16     1991.61    283.73 o 
  -8   2   2     1030.68     1044.68    189.75 o 
  -7   2   2     1298.19     1628.50    147.52 o 
  -6   2   2     6468.33     6889.09    173.94 o 
  -5   2   2      816.09      805.36     75.91 o 
  -4   2   2    13847.20    13055.26    417.76 o 
  -3   2   2     2848.56     2911.27     69.81 o 
  -2   2   2      426.01      412.84     34.37 o 
  -1   2   2    18739.54    18414.46    241.83 o 
   0   2   2    11205.39    11060.43    135.36 o 
   1   2   2     1157.78     1213.25     39.41 o 
   2   2   2    10939.55    10918.94    178.70 o 
   3   2   2     4606.05     4601.94    113.63 o 
   4   2   2      436.04      552.93     84.12 o 
   5   2   2       45.19       63.07     51.86 o 
   6   2   2      342.85      479.43     89.47 o 
   7   2   2      420.70      496.56     95.48 o 
   8   2   2      222.88      292.15     64.41 o 
   9   2   2       27.13      108.53     48.32 o 
  10   2   2      433.62      338.36     82.80 o 
 -11   3   2      284.35      228.03     87.43 o 
 -10   3   2     4577.61     4572.42    369.39 o 
  -9   3   2     1007.68      916.83    163.42 o 
  -8   3   2      693.09      858.96    120.94 o 
  -7   3   2     3281.60     3431.94    219.16 o 
  -6   3   2     4973.59     5299.76    253.00 o 
  -5   3   2    21656.31    21177.31    927.93 o 
  -4   3   2    12888.32    12621.44    254.20 o 
  -3   3   2     8994.74     9756.89    142.32 o 
  -2   3   2     6029.31     5833.88     98.85 o 
  -1   3   2      213.64      198.77     22.53 o 
   0   3   2    32600.46    32215.54    469.44 o 
   1   3   2    13527.76    13783.09    149.66 o 
   2   3   2     1077.84     1078.48     39.60 o 
   3   3   2     1531.82     1350.30     57.90 o 
   4   3   2     1104.69     1032.89     91.85 o 
   5   3   2       21.20       40.19     52.31 o 
   6   3   2       72.05       62.09     47.32 o 
   7   3   2      430.45      491.85     88.02 o 
   8   3   2       90.30       97.70     62.37 o 
   9   3   2      395.00      447.11     87.15 o 
  10   3   2     1064.15      890.52    167.09 o 
 -10   4   2      931.29      784.33    183.17 o 
  -9   4   2     3524.80     3947.62    451.61 o 
  -8   4   2     4410.42     4655.42    255.75 o 
  -7   4   2      406.62      508.17    102.61 o 
  -6   4   2     6635.06     6205.15    308.69 o 
  -5   4   2      155.04      161.49     47.58 o 
  -4   4   2       93.36      104.38     45.46 o 
  -3   4   2     7875.81     8010.22    200.32 o 
  -2   4   2    11135.04    11132.87    140.76 o 
  -1   4   2    11576.49    11892.59    107.04 o 
   0   4   2    49859.64    48472.59    412.76 o 
   1   4   2      395.67      443.49     26.63 o 
   2   4   2    11637.04    11235.23    243.18 o 
   3   4   2      144.32      187.74     44.80 o 
   4   4   2    36406.73    34588.80   1268.21 o 
   5   4   2      980.59      904.90    147.59 o 
   6   4   2     5900.27     5960.00    265.96 o 
   7   4   2      371.56      421.17     96.67 o 
   8   4   2      912.57      932.22    140.51 o 
   9   4   2       56.70       84.43     60.32 o 
  10   4   2      469.60      403.29     88.65 o 
 -10   5   2     2819.28     2684.95    411.26 o 
  -9   5   2        3.13       32.32    129.41 o 
  -8   5   2     3491.75     3180.83    183.35 o 
  -7   5   2     1198.17     1060.18    174.09 o 
  -6   5   2    14381.10    14508.96    553.47 o 
  -5   5   2     1138.16     1102.44    192.60 o 
  -4   5   2    21810.80    21983.32    653.22 o 
  -3   5   2     4668.11     4772.29    198.29 o 
  -2   5   2    12808.99    12669.61    146.93 o 
  -1   5   2     4370.85     4329.99     86.93 o 
   0   5   2    26290.59    25876.22    301.42 o 
   1   5   2     1067.52     1072.72     31.62 o 
   2   5   2      364.07      453.43     43.25 o 
   3   5   2     2115.70     2080.75     56.30 o 
   4   5   2     2463.17     2443.12     88.37 o 
   5   5   2       81.94      141.61     68.42 o 
   6   5   2     4839.54     4851.22    170.77 o 
   7   5   2      674.17      719.16    120.94 o 
   8   5   2     1964.03     2057.33    299.29 o 
   9   5   2      814.20      665.03    113.00 o 
  10   5   2      957.24      703.05    151.27 o 
 -10   6   2       11.37       49.48     86.53 o 
  -9   6   2       61.86       31.56     84.92 o 
  -8   6   2      202.65      184.42     74.64 o 
  -7   6   2      658.20      701.67     86.31 o 
  -6   6   2       75.99       72.02     70.76 o 
  -5   6   2     1064.23     1197.79    165.84 o 
  -4   6   2     1192.37     1182.24    125.28 o 
  -3   6   2      564.58      454.57     89.18 o 
  -2   6   2     9866.68    10279.45    262.49 o 
  -1   6   2     3503.62     3309.90     79.02 o 
   0   6   2       83.40       80.84     15.13 o 
   1   6   2     7569.38     7423.24    143.53 o 
   2   6   2    33504.09    33915.25    319.31 o 
   3   6   2     2695.98     2638.85    100.13 o 
   4   6   2     6471.34     6041.48    180.06 o 
   5   6   2     6681.61     6744.22    284.30 o 
   6   6   2        1.82       66.96     48.19 o 
   7   6   2      112.26      135.50     53.38 o 
   8   6   2     5474.53     5818.16    555.33 o 
   9   6   2      156.89      206.49     61.95 o 
  10   6   2       99.86      125.85     60.83 o 
 -10   7   2       30.45      118.63     82.41 o 
  -9   7   2      154.16      138.18    107.26 o 
  -8   7   2      485.91      427.54     95.35 o 
  -7   7   2      133.92      205.32     60.23 o 
  -6   7   2       23.48       88.66     71.46 o 
  -5   7   2     3068.46     3198.10    132.87 o 
  -4   7   2      639.34      648.46     98.54 o 
  -3   7   2     3202.46     2874.85    108.76 o 
  -2   7   2     1163.49     1186.55     55.85 o 
  -1   7   2       12.87       36.79     19.24 o 
   0   7   2       52.56       53.99     18.66 o 
   1   7   2     3914.39     3800.17    122.93 o 
   2   7   2     1279.53     1353.54     43.40 o 
   3   7   2       58.25       72.63     20.44 o 
   4   7   2     5050.33     4874.27    199.52 o 
   5   7   2      553.46      526.49     86.71 o 
   6   7   2      350.08      374.39     70.40 o 
   7   7   2     1793.56     1580.65    187.17 o 
   8   7   2        8.26       26.62     50.02 o 
   9   7   2     1011.21      932.15    150.62 o 
  10   7   2      651.44      379.26    202.40 o 
 -10   8   2      873.13      708.24    259.15 o 
  -9   8   2        9.75       50.13    168.95 o 
  -8   8   2       30.79      100.78    123.53 o 
  -7   8   2      102.65       88.41     64.66 o 
  -6   8   2      668.17      647.25    115.21 o 
  -5   8   2       75.83       89.94     38.72 o 
  -4   8   2      627.24      523.73     63.64 o 
  -3   8   2     3971.64     3838.08    101.04 o 
  -2   8   2     1348.59     1270.53     54.35 o 
  -1   8   2       45.37       48.82     13.65 o 
   0   8   2     5274.49     5371.36    116.42 o 
   1   8   2     4331.07     4208.78    112.82 o 
   2   8   2    12763.92    13361.91    272.91 o 
   3   8   2     1191.34     1210.51     63.50 o 
   4   8   2      228.00      199.04     51.85 o 
   5   8   2     1578.71     1729.20    161.17 o 
   6   8   2     2182.31     2080.78    223.84 o 
   7   8   2      742.78      717.60    117.56 o 
   8   8   2       23.94      109.69     72.13 o 
   9   8   2        2.50       45.45     51.37 o 
  -9   9   2      154.72      149.33    105.27 o 
  -8   9   2     3037.52     2954.44    509.02 o 
  -7   9   2     4345.89     3979.06    309.10 o 
  -6   9   2     9522.05     8948.39    554.63 o 
  -5   9   2     1658.02     1378.50    143.17 o 
  -4   9   2      121.09      201.02     55.45 o 
  -3   9   2      621.41      503.36     58.44 o 
  -2   9   2    23376.28    23840.16    793.77 o 
  -1   9   2     7653.35     7691.44    303.44 o 
   0   9   2       11.02       49.74     19.76 o 
   1   9   2     5617.49     5379.90    116.04 o 
   2   9   2      263.74      340.32     46.20 o 
   3   9   2     1976.77     1879.49     89.57 o 
   4   9   2     2705.39     2604.83    143.31 o 
   5   9   2     1092.48      936.93     97.96 o 
   6   9   2     6593.78     6628.55    560.95 o 
   7   9   2     1251.51     1122.99    220.83 o 
   8   9   2      185.38      194.23     63.77 o 
   9   9   2      255.32      190.95    118.35 o 
  -9  10   2       36.92       83.13    117.11 o 
  -8  10   2      706.23      594.63    146.62 o 
  -7  10   2       84.39       86.71     58.72 o 
  -6  10   2     2517.33     2302.06    311.56 o 
  -5  10   2     2719.90     2828.51    307.97 o 
  -4  10   2     4713.71     4632.79    302.01 o 
  -3  10   2     7436.04     7459.77    256.00 o 
  -2  10   2     3639.47     3680.33    152.83 o 
  -1  10   2     9686.97     9596.56    277.85 o 
   0  10   2      528.45      563.83     70.03 o 
   1  10   2       41.22       89.25     38.03 o 
   2  10   2    28450.74    30039.47    489.44 o 
   3  10   2     1101.93     1137.88    212.96 o 
   4  10   2     1746.67     1682.00    312.92 o 
   5  10   2     4851.98     4880.30    297.71 o 
   6  10   2     1862.29     1881.39    301.98 o 
   7  10   2       97.94      148.06     66.16 o 
   8  10   2     2479.41     2145.35    450.13 o 
   9  10   2      531.56      464.14    109.58 o 
  -8  11   2      290.40      341.55    111.45 o 
  -7  11   2       15.70       27.32     63.31 o 
  -6  11   2     3325.14     3477.99    330.07 o 
  -5  11   2     1638.61     1424.28    227.44 o 
  -4  11   2      466.71      523.38     99.70 o 
  -3  11   2     4235.14     4250.58    288.11 o 
  -2  11   2     7077.14     7235.20    222.67 o 
  -1  11   2       67.92       85.72     65.87 o 
   0  11   2      180.34      205.31     53.39 o 
   1  11   2     6518.02     6699.47    203.48 o 
   2  11   2       29.70       83.10     36.00 o 
   3  11   2     2196.18     2158.21    172.28 o 
   4  11   2      924.87     1069.76    160.17 o 
   5  11   2      522.05      623.25    129.43 o 
   6  11   2     1905.42     1928.95    259.19 o 
   7  11   2        2.65       44.16     73.71 o 
   8  11   2      276.53      208.44     79.90 o 
  -8  12   2        3.03      124.60     78.54 o 
  -7  12   2     1258.01     1224.58    198.71 o 
  -6  12   2      224.32      233.18     76.76 o 
  -5  12   2     1134.26     1216.69    181.32 o 
  -4  12   2      378.97      396.73     85.54 o 
  -3  12   2     1913.40     1824.93    244.88 o 
  -2  12   2      941.95     1052.61    183.22 o 
  -1  12   2     1434.03     1720.93    128.16 o 
   0  12   2      274.06      294.69     73.14 o 
   1  12   2     1797.72     1850.70    142.81 o 
   2  12   2        1.03       24.14     52.81 o 
   3  12   2     3121.09     3449.35    131.40 o 
   4  12   2      686.60      801.28    147.85 o 
   5  12   2     2239.15     2294.19    192.86 o 
   6  12   2      453.82      443.67     87.10 o 
   7  12   2      131.52      167.61     85.23 o 
   8  12   2      137.59      173.19     81.87 o 
  -7  13   2      841.46      742.05    152.78 o 
  -6  13   2       11.40       96.68     56.88 o 
  -5  13   2       62.71       86.16     60.24 o 
  -4  13   2     2170.15     2154.61    166.62 o 
  -3  13   2     2780.03     3077.52    160.16 o 
  -2  13   2     1199.48     1367.53    245.64 o 
  -1  13   2      344.47      369.98     97.12 o 
   0  13   2      141.44      175.24     83.83 o 
   1  13   2      417.77      362.61     99.58 o 
   2  13   2        2.44       31.13     76.68 o 
   3  13   2        7.73       -8.16     66.48 o 
   4  13   2       20.16       36.50     50.47 o 
   5  13   2      185.39      159.04     47.31 o 
   6  13   2      284.48      214.72     52.73 o 
   7  13   2     1000.11      849.98    178.12 o 
  -7  14   2      765.18      668.55    142.52 o 
  -6  14   2      227.93      191.70     75.39 o 
  -5  14   2      594.67      600.31    102.40 o 
  -4  14   2     1300.38     1372.06    253.38 o 
  -3  14   2      230.88      210.42     73.98 o 
  -2  14   2       40.67       71.87     47.63 o 
  -1  14   2        5.25       47.77     70.12 o 
   0  14   2     4232.56     4551.84    201.19 o 
   1  14   2      260.43      301.75     71.61 o 
   2  14   2      500.62      527.95    133.57 o 
   3  14   2        4.95       49.86     66.68 o 
   4  14   2     3468.93     3826.67    448.72 o 
   5  14   2      258.32      241.77     63.06 o 
   6  14   2      303.92      306.42     94.96 o 
  -6  15   2      135.81      164.12     78.25 o 
  -5  15   2        2.31       72.34     67.09 o 
  -4  15   2     4171.94     4311.63    362.89 o 
  -3  15   2      271.57      296.08     92.48 o 
  -2  15   2      359.25      384.67    105.50 o 
  -1  15   2     5236.37     5610.90    242.93 o 
   0  15   2     1717.65     1926.92    320.53 o 
   1  15   2     2442.04     2496.97    429.68 o 
   2  15   2     1216.68     1184.18    221.77 o 
   3  15   2     2812.60     3068.48    484.59 o 
   4  15   2     3169.43     3503.78    345.81 o 
   5  15   2      150.71      172.40     74.79 o 
   6  15   2      811.15      726.54    228.41 o 
  -5  16   2     1195.56      971.48    151.72 o 
  -4  16   2        3.32      108.07     54.76 o 
  -3  16   2     5339.68     5574.26    411.47 o 
  -2  16   2      935.94     1083.28    201.77 o 
  -1  16   2      121.02      180.50     78.91 o 
   0  16   2     5648.08     6248.97    465.75 o 
   1  16   2      497.36      384.37     91.57 o 
   2  16   2     3381.00     3810.33    427.54 o 
   3  16   2     4123.30     4497.09    311.53 o 
   4  16   2      911.22      846.77    193.35 o 
   5  16   2      686.39      598.70    164.56 o 
  -3  17   2       41.01       93.63     55.65 o 
  -2  17   2     2094.48     1916.98    364.58 o 
  -1  17   2     4406.31     4700.72    299.13 o 
   0  17   2        4.24       77.57     44.48 o 
   1  17   2     1752.03     1575.69    313.64 o 
   2  17   2      802.33      811.64    165.72 o 
   3  17   2     1711.49     1732.44    336.19 o 
  -1  18   2       36.06      105.57     84.34 o 
   0  18   2       89.12       87.74     54.58 o 
   1  18   2      227.80      150.61    107.01 o 
 -11   1   3      486.79      302.39     99.84 o 
 -10   1   3       76.95      144.62     82.45 o 
  -9   1   3      830.84      903.88    162.11 o 
  -8   1   3      226.29      309.01    109.88 o 
  -7   1   3      588.86      678.68    104.27 o 
  -6   1   3     7743.33     7862.96    557.60 o 
  -5   1   3       58.56      126.75     30.11 o 
  -4   1   3      359.36      304.51     42.71 o 
  -3   1   3     4010.21     4090.23     93.04 o 
  -2   1   3      979.46      949.33     46.74 o 
  -1   1   3    12348.04    11938.55    292.09 o 
   0   1   3     5753.06     5940.57     97.58 o 
   1   1   3     2222.17     2033.83     47.35 o 
   2   1   3    46351.15    45717.11    715.58 o 
   3   1   3     2854.66     2760.75     70.89 o 
   4   1   3     3737.66     3696.03    120.36 o 
   5   1   3     1657.73     1686.89     96.80 o 
   6   1   3     2260.43     2262.56    122.02 o 
   7   1   3       16.16       44.12     57.57 o 
   8   1   3     5646.95     5555.96    282.00 o 
   9   1   3        0.06       69.01     50.21 o 
  10   1   3      116.70      104.99     53.75 o 
 -11   2   3      535.51      478.24    120.70 o 
 -10   2   3       71.58       15.95     86.40 o 
  -9   2   3       28.24       62.00     92.16 o 
  -8   2   3    16520.88    17530.54    808.15 o 
  -7   2   3      390.68      425.30     86.02 o 
  -6   2   3     6768.39     6890.95    129.44 o 
  -5   2   3     6832.98     6952.28    148.94 o 
  -4   2   3    10358.73     9367.72    273.08 o 
  -3   2   3    11768.01    11920.38    181.19 o 
  -2   2   3    78353.71    77864.50   2466.76 o 
  -1   2   3     1260.10     1214.91     36.02 o 
   0   2   3    17221.30    17208.77    159.37 o 
   1   2   3    10335.63    10457.80    142.36 o 
   2   2   3    16144.97    15907.09    157.17 o 
   3   2   3       66.01       92.97     35.53 o 
   4   2   3     3609.19     3579.89    126.02 o 
   5   2   3      439.27      441.67     73.84 o 
   6   2   3     1287.13     1367.07    186.00 o 
   7   2   3     1689.36     1898.90    170.84 o 
   8   2   3      837.84      749.44    104.15 o 
   9   2   3       17.92      100.46     53.27 o 
  10   2   3      121.88      139.60     51.41 o 
 -10   3   3      485.47      360.60    115.18 o 
  -9   3   3      265.34      238.85    104.29 o 
  -8   3   3     1277.32     1517.62    267.85 o 
  -7   3   3     2312.26     2413.43     96.49 o 
  -6   3   3     1894.62     1788.62    106.47 o 
  -5   3   3      524.35      500.77     74.68 o 
  -4   3   3     3291.28     3391.73     90.18 o 
  -3   3   3     3887.49     4042.84     81.58 o 
  -2   3   3     1790.45     1903.72     43.76 o 
  -1   3   3       22.38       27.14     13.25 o 
   0   3   3    31779.91    31128.73    333.02 o 
   1   3   3      522.50      473.73     28.10 o 
   2   3   3    10669.36    10677.83    180.71 o 
   3   3   3       17.78       31.59     27.38 o 
   4   3   3    18394.21    17719.12    408.34 o 
   5   3   3      121.71      130.75     49.49 o 
   6   3   3     6762.90     6932.01    287.94 o 
   7   3   3      279.21      311.13     70.31 o 
   8   3   3     4649.85     4762.84    234.91 o 
   9   3   3        3.07       78.07     61.69 o 
  10   3   3     1148.30      951.44    154.03 o 
 -10   4   3      618.12      555.39    120.25 o 
  -9   4   3        3.13       41.18     78.02 o 
  -8   4   3      826.54      825.96    187.40 o 
  -7   4   3     2688.15     2858.33    104.98 o 
  -6   4   3      500.33      633.26    101.02 o 
  -5   4   3      304.52      360.17     82.11 o 
  -4   4   3    22956.13    22990.24    313.52 o 
  -3   4   3     1100.35     1093.78     45.28 o 
  -2   4   3       37.47       40.27     12.33 o 
  -1   4   3    22869.78    22428.17    129.42 o 
   0   4   3    13284.59    13166.17    119.73 o 
   1   4   3    12062.25    12242.75    191.07 o 
   2   4   3     1848.26     1707.51     38.26 o 
   3   4   3     8940.83     8483.76    153.22 o 
   4   4   3     5795.78     5386.82    165.93 o 
   5   4   3       50.89       81.74     55.94 o 
   6   4   3     7638.60     7999.57    242.47 o 
   7   4   3      193.55      285.83     67.94 o 
   8   4   3     1808.99     1737.48    279.01 o 
   9   4   3     1307.91     1156.46    160.90 o 
  10   4   3      139.23      126.06     66.55 o 
 -10   5   3      182.26      153.65    103.25 o 
  -9   5   3        8.13       53.81     77.02 o 
  -8   5   3      517.24      518.80    137.61 o 
  -7   5   3       36.68       63.65     47.98 o 
  -6   5   3     3056.08     3229.84    169.09 o 
  -5   5   3     2835.99     2652.30    105.77 o 
  -4   5   3      104.64      121.29     49.47 o 
  -3   5   3    14427.64    14492.97    262.71 o 
  -2   5   3     5265.96     5439.73    113.69 o 
  -1   5   3     6262.63     6183.33    121.20 o 
   0   5   3     7236.88     6943.05    104.34 o 
   1   5   3       37.38       67.15     14.87 o 
   2   5   3    25661.27    25694.27    364.30 o 
   3   5   3    20748.46    21067.43    253.73 o 
   4   5   3     2379.19     2241.97     96.19 o 
   5   5   3     4006.06     3632.83    124.88 o 
   6   5   3       79.56      145.69     62.03 o 
   7   5   3     6529.60     6625.51    401.69 o 
   8   5   3     3515.10     3481.23    209.06 o 
   9   5   3       61.92       51.78     52.39 o 
  10   5   3      975.02      769.84    138.24 o 
 -10   6   3      547.91      466.37    125.47 o 
  -9   6   3      230.53      224.56    114.75 o 
  -8   6   3      466.02      473.11    105.82 o 
  -7   6   3     1928.96     1990.39    143.21 o 
  -6   6   3    14090.07    14373.76    386.77 o 
  -5   6   3      112.81      138.81     45.73 o 
  -4   6   3      203.42      252.55     60.90 o 
  -3   6   3      109.28      109.77     28.71 o 
  -2   6   3    35283.92    35816.30    475.68 o 
  -1   6   3    19052.40    19496.38    239.42 o 
   0   6   3      867.29      829.07     34.22 o 
   1   6   3    11385.92    11973.37    127.28 o 
   2   6   3      213.29      262.68     39.37 o 
   3   6   3     8593.30     8706.08    324.98 o 
   4   6   3     5269.21     5320.20    160.07 o 
   5   6   3      637.25      644.60    101.85 o 
   6   6   3     5661.55     5470.44    268.15 o 
   7   6   3       65.89       85.62     58.75 o 
   8   6   3       95.92      143.79     59.81 o 
   9   6   3       31.23       33.84     62.02 o 
  10   6   3     1200.34     1085.62    159.38 o 
 -10   7   3     3195.45     2973.81    387.31 o 
  -9   7   3     2589.72     2777.34    589.30 o 
  -8   7   3     1360.95     1383.81    181.90 o 
  -7   7   3     2416.87     2527.06    148.09 o 
  -6   7   3      451.31      442.43     75.94 o 
  -5   7   3     3602.59     3626.14    143.28 o 
  -4   7   3     4496.94     4610.09    169.04 o 
  -3   7   3       41.00       63.12     35.24 o 
  -2   7   3    14745.45    14863.79    252.85 o 
  -1   7   3     2737.88     2698.26     89.59 o 
   0   7   3     2517.04     2442.75     45.34 o 
   1   7   3       44.07       43.59     19.62 o 
   2   7   3    17704.36    18169.98    174.48 o 
   3   7   3      469.74      476.26     78.37 o 
   4   7   3     7741.49     7617.74    250.63 o 
   5   7   3      623.33      651.84    115.48 o 
   6   7   3     7658.18     7468.39    282.58 o 
   7   7   3      487.62      454.09     79.01 o 
   8   7   3     2468.69     2164.46    260.26 o 
   9   7   3      595.00      463.22     91.32 o 
  -9   8   3     1106.88     1142.77    302.34 o 
  -8   8   3      326.63      338.26     99.39 o 
  -7   8   3     1986.22     1902.62    243.63 o 
  -6   8   3    12377.51    12730.89    435.87 o 
  -5   8   3     1214.25     1294.87    206.20 o 
  -4   8   3     4201.08     3981.94    231.35 o 
  -3   8   3    10840.51    10658.82    377.26 o 
  -2   8   3     7337.06     7609.57    137.69 o 
  -1   8   3      196.83      219.51     42.67 o 
   0   8   3    18074.69    17975.81    299.67 o 
   1   8   3      935.66      941.59     38.11 o 
   2   8   3      638.06      643.41     65.21 o 
   3   8   3      982.91      962.80    106.19 o 
   4   8   3      341.73      380.56     80.81 o 
   5   8   3     2790.16     2580.67    117.11 o 
   6   8   3       30.61       46.17     52.41 o 
   7   8   3      108.66      120.38     55.78 o 
   8   8   3      213.29      258.94     59.90 o 
   9   8   3       88.76       38.17     72.36 o 
  -9   9   3      810.35      653.30    166.96 o 
  -8   9   3        3.54      -28.98    119.17 o 
  -7   9   3     4818.15     4943.02    318.80 o 
  -6   9   3      503.64      468.53     91.55 o 
  -5   9   3     1323.52     1250.67    189.48 o 
  -4   9   3     3902.59     3972.08    180.71 o 
  -3   9   3      604.69      563.99     85.71 o 
  -2   9   3     4318.58     4556.27    124.17 o 
  -1   9   3       28.95       99.26     43.51 o 
   0   9   3      343.10      411.74     47.30 o 
   1   9   3     2888.98     2837.33     49.14 o 
   2   9   3     2242.55     2133.30     76.77 o 
   3   9   3      534.83      517.28     70.81 o 
   4   9   3      336.10      302.66     65.92 o 
   5   9   3     4796.40     4788.40    264.50 o 
   6   9   3     1119.21     1169.37    170.05 o 
   7   9   3       70.20      133.85     56.36 o 
   8   9   3       23.38       48.57     73.31 o 
   9   9   3     1649.55     1509.97    278.01 o 
  -9  10   3     1252.44     1136.15    241.38 o 
  -8  10   3      726.74      770.54    181.61 o 
  -7  10   3      345.04      333.56     76.71 o 
  -6  10   3      391.72      456.18     90.96 o 
  -5  10   3     1291.88     1211.04    187.93 o 
  -4  10   3     8695.25     8504.50    350.13 o 
  -3  10   3     6203.66     6443.03    247.54 o 
  -2  10   3      619.41      572.68     90.59 o 
  -1  10   3      430.98      436.37     56.10 o 
   0  10   3     1594.36     1532.35     43.94 o 
   1  10   3    14880.10    15228.05    239.69 o 
   2  10   3     1765.39     1795.21    218.66 o 
   3  10   3     2871.11     3023.30    138.64 o 
   4  10   3     2529.40     2576.11    146.12 o 
   5  10   3      587.93      573.48    133.97 o 
   6  10   3     1513.72     1582.11    246.50 o 
   7  10   3      101.12       52.47     70.83 o 
   8  10   3     2266.65     2059.26    435.47 o 
  -8  11   3     2104.82     2005.86    341.36 o 
  -7  11   3      358.50      346.80     84.50 o 
  -6  11   3      213.49      247.72     74.45 o 
  -5  11   3     2772.85     2560.62    172.28 o 
  -4  11   3      507.37      517.15     95.18 o 
  -3  11   3     7381.92     7898.54    301.23 o 
  -2  11   3     1186.41     1166.43    157.67 o 
  -1  11   3     8006.19     7855.28    385.38 o 
   0  11   3    24536.03    21301.05   2135.40 o 
   1  11   3      271.18      248.48     52.99 o 
   2  11   3      937.21     1034.35    178.52 o 
   3  11   3      922.62     1054.52    170.71 o 
   4  11   3    11444.08    11799.62    572.17 o 
   5  11   3     7535.50     8318.59    592.88 o 
   6  11   3     1390.19     1238.86    225.20 o 
   7  11   3     1248.13     1011.04    215.21 o 
   8  11   3       22.18       55.80     91.79 o 
  -8  12   3     1103.12      917.85    268.69 o 
  -7  12   3      921.74      894.48    186.81 o 
  -6  12   3       85.96      128.54     56.18 o 
  -5  12   3      131.51      188.37     67.98 o 
  -4  12   3    10147.28    10398.46    475.90 o 
  -3  12   3      428.42      523.64     91.34 o 
  -2  12   3       40.30       40.79     68.67 o 
  -1  12   3     2785.13     2780.61    186.95 o 
   0  12   3     5874.72     5732.92    236.47 o 
   1  12   3     6104.63     6158.15    234.31 o 
   2  12   3     2981.87     3164.58    134.00 o 
   3  12   3     5114.84     5485.04    151.61 o 
   4  12   3     3213.54     3363.53    191.71 o 
   5  12   3       27.03       29.34     53.78 o 
   6  12   3     2407.44     2176.51    439.97 o 
   7  12   3      107.05       91.34     74.01 o 
   8  12   3     1773.92     1544.29    249.53 o 
  -7  13   3      783.51      719.55    184.26 o 
  -6  13   3       46.68       67.54     62.15 o 
  -5  13   3      460.30      389.91     90.27 o 
  -4  13   3      705.91      700.73    113.39 o 
  -3  13   3     1532.79     1489.53    240.41 o 
  -2  13   3      327.88      405.90     89.97 o 
  -1  13   3       49.41      124.13     79.28 o 
   0  13   3     3852.83     3694.38    174.55 o 
   1  13   3       55.80      100.55     57.11 o 
   2  13   3       48.57       76.30     69.93 o 
   3  13   3     1664.33     1660.26    262.61 o 
   4  13   3     2006.05     2201.88    191.29 o 
   5  13   3       14.13       50.35     67.25 o 
   6  13   3      211.87      236.47     83.90 o 
   7  13   3     1768.73     1421.95    308.23 o 
  -7  14   3       85.42       48.97     83.63 o 
  -6  14   3      739.88      668.85    127.70 o 
  -5  14   3     5007.53     5233.12    442.44 o 
  -4  14   3      286.87      285.92     93.04 o 
  -3  14   3       58.47       65.51     62.42 o 
  -2  14   3      558.36      554.72    115.49 o 
  -1  14   3     3774.69     3914.16    164.72 o 
   0  14   3      148.96      213.05     74.09 o 
   1  14   3     1168.06     1142.06    217.87 o 
   2  14   3        4.19       28.58     74.85 o 
   3  14   3      269.77      362.35     88.23 o 
   4  14   3      223.72      246.85     74.36 o 
   5  14   3       91.01       57.06     72.11 o 
   6  14   3       43.36       71.12     75.93 o 
  -6  15   3      208.35      142.47    102.95 o 
  -5  15   3      284.48      304.78     91.49 o 
  -4  15   3     1032.28      850.56    143.97 o 
  -3  15   3       26.78       62.58     78.83 o 
  -2  15   3      934.56     1008.32    175.48 o 
  -1  15   3     1072.09     1014.05    162.01 o 
   0  15   3      372.04      297.59     82.39 o 
   1  15   3      299.45      254.19     62.79 o 
   2  15   3      206.14      230.58     76.76 o 
   3  15   3      875.37      939.22    205.76 o 
   4  15   3       98.26      154.10     58.98 o 
   5  15   3     1017.35      876.53    223.44 o 
  -5  16   3      240.52      202.55     66.44 o 
  -4  16   3      208.21      171.38     74.03 o 
  -3  16   3       22.48       93.88     83.60 o 
  -2  16   3     1242.24     1286.54    226.84 o 
  -1  16   3      824.70      940.14    150.06 o 
   0  16   3      296.37      312.93     82.79 o 
   1  16   3       68.91       44.94     86.17 o 
   2  16   3       10.26       86.08     62.48 o 
   3  16   3      253.12      272.69     76.24 o 
   4  16   3       31.96       87.74     97.46 o 
  -3  17   3      819.01      754.68    160.12 o 
  -2  17   3       97.31      127.73     75.80 o 
  -1  17   3      630.24      607.19    116.38 o 
   0  17   3      265.54      275.67     77.62 o 
   1  17   3       18.19      101.59     70.44 o 
   2  17   3     2905.27     2876.88    373.77 o 
   3  17   3       73.21      144.58    116.57 o 
 -11   0   4      198.17      175.88    126.36 o 
 -10   0   4      235.32      300.00    123.31 o 
  -9   0   4      168.82      224.49    127.54 o 
  -8   0   4    16181.33    17678.12   2651.60 o 
  -7   0   4     4765.36     4850.43    555.93 o 
  -6   0   4      202.53      240.93    173.83 o 
  -5   0   4    13788.91    14656.08    515.34 o 
  -4   0   4     1371.93     1422.13    399.22 o 
  -3   0   4    55669.79    56952.05   1347.57 o 
  -2   0   4     5102.01     5004.66    128.84 o 
  -1   0   4    34229.44    31911.73    501.02 o 
   1   0   4       46.21       90.57     36.93 o 
   2   0   4    42048.30    41728.05    502.04 o 
   3   0   4    18026.65    18327.77    529.38 o 
   4   0   4    81712.09    80460.73   4278.05 o 
   5   0   4    35198.39    36973.59    488.17 o 
   6   0   4     6423.90     6329.69    409.60 o 
   7   0   4    21621.28    20373.84    845.26 o 
   8   0   4      819.95      845.14    183.22 o 
   9   0   4     3465.26     4044.11    543.45 o 
  10   0   4     8944.24     9422.57   1138.08 o 
 -10   1   4       17.80       92.59     90.97 o 
  -9   1   4     1205.47     1215.09    230.22 o 
  -8   1   4     6973.19     7537.89    512.25 o 
  -7   1   4     6062.75     6713.02    418.70 o 
  -6   1   4      513.13      454.37     47.35 o 
  -5   1   4      821.35      811.22    148.27 o 
  -4   1   4    95792.57    95555.88   1606.97 o 
  -3   1   4     4811.67     4765.03    105.95 o 
  -2   1   4     1160.26     1056.09     43.49 o 
  -1   1   4    53075.82    44690.23   1033.95 o 
   0   1   4    81500.84    69487.75    594.49 o 
   1   1   4    46840.42    44861.37    420.18 o 
   2   1   4    18403.69    18093.56    341.10 o 
   3   1   4    48639.18    48522.63    451.19 o 
   4   1   4     4918.55     5077.91    157.86 o 
   5   1   4     7036.21     7614.98    341.00 o 
   6   1   4    23877.41    23755.50    792.73 o 
   7   1   4      774.33      767.90    125.25 o 
   8   1   4     9515.74     9696.34    623.52 o 
   9   1   4     2684.12     2720.50    322.47 o 
  10   1   4      862.89      876.82    153.14 o 
 -10   2   4     2641.59     2439.20    345.92 o 
  -9   2   4     3473.97     3543.60    331.36 o 
  -8   2   4     3413.03     3485.54    354.47 o 
  -7   2   4    12604.09    13851.04    655.97 o 
  -6   2   4      154.98      125.55     33.19 o 
  -5   2   4    24922.67    25639.51    641.27 o 
  -4   2   4     4179.52     3974.37    131.84 o 
  -3   2   4    13704.03    12718.15    805.19 o 
  -2   2   4    28222.53    27289.76    710.18 o 
  -1   2   4     4066.20     4177.66     81.88 o 
   0   2   4    31419.41    29409.62    331.94 o 
   1   2   4      122.52      111.38     27.63 o 
   2   2   4    18279.68    18092.28    209.55 o 
   3   2   4     5402.52     5204.82    116.37 o 
   4   2   4    15467.45    15127.62    390.07 o 
   5   2   4     7001.45     6701.96    300.95 o 
   6   2   4       30.45       84.32     63.19 o 
   7   2   4     8682.60     9168.03    538.10 o 
   8   2   4      100.18       79.47     52.78 o 
   9   2   4     2547.54     2256.05    258.01 o 
  10   2   4     1032.41      942.08    156.58 o 
 -10   3   4     2384.30     2053.52    275.33 o 
  -9   3   4     2984.07     3203.40    559.67 o 
  -8   3   4     6766.44     7500.33    511.16 o 
  -7   3   4       58.52      199.01     81.11 o 
  -6   3   4    25697.32    27330.87   1021.70 o 
  -5   3   4    10961.96    10528.62    420.74 o 
  -4   3   4      414.30      366.45     52.35 o 
  -3   3   4    11982.16    12391.48    214.38 o 
  -2   3   4    16684.08    16668.48    231.73 o 
  -1   3   4    19435.03    18631.58    295.79 o 
   0   3   4    13419.44    13239.75    201.88 o 
   1   3   4     7713.03     7472.00    137.01 o 
   2   3   4       55.23       63.92     17.14 o 
   3   3   4     5821.95     5666.93    126.97 o 
   4   3   4     3452.62     3291.13     83.73 o 
   5   3   4     2011.00     2168.65    165.92 o 
   6   3   4     2128.45     2013.16    189.05 o 
   7   3   4     1487.56     1559.39    272.57 o 
   8   3   4     2046.96     2017.47    250.07 o 
   9   3   4       41.60       24.74     68.59 o 
  10   3   4     3705.98     3878.84    374.76 o 
 -10   4   4     8388.83     8731.94    693.10 o 
  -9   4   4     5000.97     4702.86    405.81 o 
  -8   4   4      251.98      247.31     92.12 o 
  -7   4   4     8345.70     8632.11    380.66 o 
  -6   4   4     1148.96     1163.07    151.19 o 
  -5   4   4    19562.80    19314.80    324.30 o 
  -4   4   4    15832.36    16320.86    277.97 o 
  -3   4   4     7095.30     7248.21    122.92 o 
  -2   4   4    29320.48    29482.72    526.97 o 
  -1   4   4       45.94       81.94     23.13 o 
   0   4   4    10585.56    10993.14    248.87 o 
   1   4   4       51.17       76.59     17.31 o 
   2   4   4    34231.70    33705.86    440.44 o 
   3   4   4     5004.58     4803.32    108.47 o 
   4   4   4      512.15      526.05     94.87 o 
   5   4   4     1844.76     1775.22    122.43 o 
   6   4   4    20519.60    20867.25    986.61 o 
   7   4   4     4964.71     5118.18    214.03 o 
   8   4   4     1275.51     1278.41    214.00 o 
   9   4   4     3457.56     3325.90    282.38 o 
  10   4   4      251.48      173.59     79.56 o 
 -10   5   4      753.64      531.78    169.30 o 
  -9   5   4     2384.85     2111.30    425.52 o 
  -8   5   4       35.15       18.49    117.14 o 
  -7   5   4      551.44      483.25    107.65 o 
  -6   5   4    25801.94    26655.37    877.15 o 
  -5   5   4      188.04      219.97     52.22 o 
  -4   5   4      333.08      391.40     64.27 o 
  -3   5   4     2692.27     2542.78     74.33 o 
  -2   5   4    64179.12    61920.59   1239.89 o 
  -1   5   4     9042.07     8854.94    172.06 o 
   0   5   4     6782.81     6788.95    128.21 o 
   1   5   4    27731.77    27662.45    275.11 o 
   2   5   4     7296.39     7107.10    134.40 o 
   3   5   4    14644.63    14481.75    172.41 o 
   4   5   4    19384.54    18743.03    321.93 o 
   5   5   4     6391.67     6052.11    245.67 o 
   6   5   4     3707.18     3807.83    261.51 o 
   7   5   4     1302.14     1231.79    195.17 o 
   8   5   4     3565.06     3934.66    231.11 o 
   9   5   4       18.76       46.18     49.79 o 
  10   5   4     1869.35     1722.89    241.37 o 
 -10   6   4     2225.26     1931.46    319.71 o 
  -9   6   4       77.41      169.70     78.88 o 
  -8   6   4      377.97      287.52    100.81 o 
  -7   6   4     1030.44     1002.46    174.94 o 
  -6   6   4    10693.94    10855.42    361.84 o 
  -5   6   4     8010.68     8370.26    244.02 o 
  -4   6   4      169.74      209.48     54.92 o 
  -3   6   4    28298.08    28369.25    706.94 o 
  -2   6   4     6383.21     6486.11    179.29 o 
  -1   6   4    26543.52    26735.21    256.71 o 
   0   6   4    16144.90    15852.30    212.12 o 
   1   6   4     1379.70     1320.40     50.93 o 
   2   6   4    52803.88    52218.02    887.49 o 
   3   6   4     1938.69     1890.40     81.86 o 
   4   6   4     2895.69     2805.26    101.12 o 
   5   6   4    17215.08    16475.44    459.35 o 
   6   6   4     8239.78     8233.59    289.47 o 
   7   6   4     4789.27     4868.79    209.64 o 
   8   6   4     4122.93     3907.03    262.48 o 
   9   6   4     3780.31     4219.67    396.67 o 
 -10   7   4       26.86       36.92     91.84 o 
  -9   7   4     2016.95     1581.93    451.83 o 
  -8   7   4       11.57      -26.08    111.39 o 
  -7   7   4      181.61      221.32    101.40 o 
  -6   7   4     3482.11     3515.86    172.67 o 
  -5   7   4     9549.19     9557.03    256.17 o 
  -4   7   4     8409.53     9132.78    508.33 o 
  -3   7   4     1684.87     1858.37     95.62 o 
  -2   7   4    20200.02    19880.59    303.18 o 
  -1   7   4     2282.39     2383.75     48.99 o 
   0   7   4     5678.35     5697.45    130.14 o 
   1   7   4    54280.84    55308.88    867.41 o 
   2   7   4      125.20      184.40     62.00 o 
   3   7   4     8975.59     9060.75    258.37 o 
   4   7   4     8697.64     8503.74    257.15 o 
   5   7   4     5689.47     5904.50    283.78 o 
   6   7   4     8406.06     8404.03    388.88 o 
   7   7   4        1.94       62.07     42.52 o 
   8   7   4     4233.61     4196.49    415.85 o 
   9   7   4      804.36      896.68    238.14 o 
  -9   8   4       24.71      112.18     93.77 o 
  -8   8   4     3192.16     2942.61    576.41 o 
  -7   8   4     1914.30     1685.49    307.04 o 
  -6   8   4       29.48       23.97     49.68 o 
  -5   8   4     1110.61     1245.66    199.10 o 
  -4   8   4       22.81      103.40     47.02 o 
  -3   8   4     4655.67     4873.10    150.14 o 
  -2   8   4     1618.57     1633.63     52.65 o 
  -1   8   4     5708.48     5656.60    122.03 o 
   0   8   4     6854.67     6897.38    145.13 o 
   1   8   4      368.82      363.03     62.44 o 
   2   8   4     1554.21     1566.70     56.69 o 
   3   8   4       16.79       58.39     34.59 o 
   4   8   4    14625.00    14941.93    427.14 o 
   5   8   4     4474.01     4346.05    184.61 o 
   6   8   4      426.12      421.29     76.68 o 
   7   8   4      488.24      478.36     90.34 o 
   8   8   4      627.09      637.72    146.09 o 
   9   8   4     1888.80     1763.56    360.91 o 
  -9   9   4      500.02      379.27    123.08 o 
  -8   9   4     4844.31     3981.86    564.44 o 
  -7   9   4       60.69       32.04     84.51 o 
  -6   9   4       45.25       70.09     61.97 o 
  -5   9   4      174.34      173.79     55.87 o 
  -4   9   4    17549.12    17975.64    499.94 o 
  -3   9   4     4296.77     4782.22    203.15 o 
  -2   9   4     9266.47     9492.82    206.09 o 
  -1   9   4      971.14      983.81     42.43 o 
   0   9   4     6961.19     7192.54    143.95 o 
   1   9   4      557.80      597.37     95.34 o 
   2   9   4     2892.08     2757.36    104.83 o 
   3   9   4       51.83      108.11     44.89 o 
   4   9   4     1566.30     1533.39     92.18 o 
   5   9   4      902.61      748.75     98.27 o 
   6   9   4       28.85       43.94     46.26 o 
   7   9   4     1342.09     1211.39    300.72 o 
   8   9   4     1050.98      969.39    210.69 o 
   9   9   4       13.29      -10.48    117.68 o 
  -9  10   4     1015.15      667.54    243.43 o 
  -8  10   4     1873.97     1655.53    384.87 o 
  -7  10   4     1771.36     1866.87    248.94 o 
  -6  10   4     2823.80     2808.73    220.30 o 
  -5  10   4      240.55      302.17     82.55 o 
  -4  10   4      130.51      189.05     57.50 o 
  -3  10   4        2.69       41.36     77.95 o 
  -2  10   4        6.61       47.75     24.56 o 
  -1  10   4      254.14      275.33     51.18 o 
   0  10   4     1713.70     1582.21     64.36 o 
   1  10   4       63.38       74.27     30.58 o 
   2  10   4     3983.37     3634.20    131.71 o 
   3  10   4      173.83      185.81     38.89 o 
   4  10   4     2705.56     2519.33    176.39 o 
   5  10   4      637.78      664.10    110.44 o 
   6  10   4      541.13      509.81    127.77 o 
   7  10   4       55.44      166.79     95.95 o 
   8  10   4     3532.67     3881.10    427.64 o 
  -8  11   4      287.39       16.46    126.77 o 
  -7  11   4     1558.48     1433.52    274.81 o 
  -6  11   4       58.54       73.03     47.28 o 
  -5  11   4      993.02     1006.86    178.29 o 
  -4  11   4     3288.88     3357.08    172.08 o 
  -3  11   4      394.37      414.48     95.18 o 
  -2  11   4      113.41      174.76     89.32 o 
  -1  11   4     2909.39     2853.34    149.58 o 
   0  11   4     2040.33     2019.72     68.03 o 
   1  11   4      725.21      712.81    102.79 o 
   2  11   4      924.53      872.38    110.94 o 
   3  11   4     4227.94     4379.85    187.84 o 
   4  11   4      687.04      722.53    133.22 o 
   5  11   4        1.69       64.35     55.48 o 
   6  11   4      343.34      368.49    100.57 o 
   7  11   4      660.69      556.69    130.18 o 
   8  11   4      211.73      259.10     78.89 o 
  -8  12   4        6.60      -41.10    132.55 o 
  -7  12   4      917.15      736.85    210.25 o 
  -6  12   4     1914.41     1775.63    268.81 o 
  -5  12   4      932.75     1030.50    183.84 o 
  -4  12   4     2338.94     2145.92    185.66 o 
  -3  12   4     1087.06     1174.11    195.83 o 
  -2  12   4       43.61       48.31     56.93 o 
  -1  12   4     2322.80     2321.73    123.41 o 
   0  12   4      328.23      378.43     92.30 o 
   1  12   4     4832.45     4760.61    180.91 o 
   2  12   4     4101.50     4234.41    105.28 o 
   3  12   4      563.37      572.33    111.39 o 
   4  12   4     1014.71      991.84    159.56 o 
   5  12   4       35.38        8.28     72.21 o 
   6  12   4      628.64      620.82    137.32 o 
   7  12   4     1874.23     1696.82    372.18 o 
  -7  13   4     2471.01     1945.30    469.15 o 
  -6  13   4       19.04       88.46     80.75 o 
  -5  13   4      486.47      502.33    103.69 o 
  -4  13   4      104.74       90.93     49.41 o 
  -3  13   4     5885.51     5750.58    250.05 o 
  -2  13   4    10600.69    11487.48    635.87 o 
  -1  13   4     1397.54     1551.28    273.13 o 
   0  13   4      670.28      762.45    106.85 o 
   1  13   4      245.94      215.98     70.83 o 
   2  13   4     1522.00     1489.30    279.68 o 
   3  13   4     3314.63     3702.02    244.62 o 
   4  13   4      749.44      784.20    183.25 o 
   5  13   4      100.75      131.23     51.86 o 
   6  13   4      939.36      913.71    175.06 o 
   7  13   4        0.95       71.99     72.35 o 
  -6  14   4     2207.93     2010.72    328.04 o 
  -5  14   4       57.19       97.29     59.30 o 
  -4  14   4      427.84      517.54    115.72 o 
  -3  14   4      910.64      912.66    145.84 o 
  -2  14   4      520.01      434.95     81.75 o 
  -1  14   4      738.91      836.36    129.92 o 
   0  14   4      333.99      269.80     72.57 o 
   1  14   4     1138.25     1209.47    213.71 o 
   2  14   4     2404.33     2444.87    135.49 o 
   3  14   4      107.19      218.90     91.71 o 
   4  14   4      102.19      153.49    122.34 o 
   5  14   4      219.96      281.76    130.62 o 
   6  14   4     1296.31     1066.55    285.77 o 
  -5  15   4      301.64      302.33     92.73 o 
  -4  15   4     1188.70     1090.79    250.86 o 
  -3  15   4       95.91       78.59     65.65 o 
  -2  15   4      200.05      264.71     80.51 o 
  -1  15   4      864.34      844.07    159.63 o 
   0  15   4      303.65      330.79    102.81 o 
   1  15   4       69.38       50.50     65.50 o 
   2  15   4     1252.83     1162.83    243.36 o 
   3  15   4      493.69      499.08    144.45 o 
   4  15   4       10.30      -75.73    156.24 o 
   5  15   4      365.15      394.28    150.16 o 
  -4  16   4       24.85        6.76     60.99 o 
  -3  16   4      556.65      421.39     79.78 o 
  -2  16   4      201.46      150.15     71.44 o 
  -1  16   4      135.15      143.36     63.60 o 
   0  16   4     1442.74     1243.21    244.68 o 
   1  16   4      186.23      193.38     84.89 o 
   2  16   4     1000.79      921.70    209.11 o 
   3  16   4     3000.66     3234.57    423.47 o 
   4  16   4      505.68      454.18    174.66 o 
  -3  17   4      205.94      291.57     86.87 o 
  -2  17   4      175.16      130.15     72.44 o 
  -1  17   4     3318.41     3279.61    294.81 o 
   0  17   4       21.86       48.44     62.63 o 
   1  17   4        4.74       10.14     83.67 o 
   2  17   4      221.59      233.10     89.12 o 
 -10   1   5      298.35      207.51     81.38 o 
  -9   1   5      701.68      780.31    157.82 o 
  -8   1   5     1617.73     1722.27    356.66 o 
  -7   1   5     7557.56     8246.75    389.96 o 
  -6   1   5     6835.54     7550.99    395.81 o 
  -5   1   5      492.64      517.10    115.15 o 
  -4   1   5     2856.47     3115.25    159.14 o 
  -3   1   5     2087.02     2132.46     40.31 o 
  -2   1   5    11553.62    11644.13    216.18 o 
  -1   1   5     3034.32     2849.59     68.55 o 
   0   1   5      148.58      167.47     28.52 o 
   1   1   5     1636.54     1624.68     37.87 o 
   2   1   5     7445.19     7432.72    194.08 o 
   3   1   5       83.60      119.04     22.68 o 
   4   1   5     1006.47     1112.59     89.22 o 
   5   1   5       81.21       81.43     37.83 o 
   6   1   5     2493.00     2762.49    171.59 o 
   7   1   5      879.47      910.64    122.97 o 
   8   1   5     3051.91     2708.74    156.74 o 
   9   1   5        0.74      100.26     50.93 o 
  10   1   5       90.52      182.14     86.16 o 
 -10   2   5     1053.00      920.56    213.74 o 
  -9   2   5      105.42      163.16     90.39 o 
  -8   2   5     6568.61     6972.92    488.52 o 
  -7   2   5      756.28      774.34    144.47 o 
  -6   2   5     1765.16     1846.82    361.78 o 
  -5   2   5     9314.86     9700.14    241.92 o 
  -4   2   5    20884.00    21281.91    456.79 o 
  -3   2   5     6196.18     5968.42    113.22 o 
  -2   2   5    48894.27    45074.45   1431.01 o 
  -1   2   5      161.31      161.33     28.18 o 
   0   2   5     1676.00     1583.51     31.91 o 
   1   2   5      273.57      319.38     59.11 o 
   2   2   5    44019.81    45600.17    498.56 o 
   3   2   5     2676.51     2680.72     99.04 o 
   4   2   5    10856.48    10592.34    279.94 o 
   5   2   5     3456.25     3513.47    140.96 o 
   6   2   5      226.28      277.50     58.82 o 
   7   2   5      473.54      412.62     76.10 o 
   8   2   5      417.62      338.84     66.33 o 
   9   2   5       55.16       63.58     56.10 o 
  10   2   5        8.62       99.29     67.44 o 
 -10   3   5     1100.72      953.11    212.66 o 
  -9   3   5     1121.50     1049.36    242.73 o 
  -8   3   5     5753.89     6316.64    458.27 o 
  -7   3   5     2033.76     2414.21    349.16 o 
  -6   3   5     9465.95    10481.26    315.00 o 
  -5   3   5     3339.92     3202.28    157.67 o 
  -4   3   5      498.38      452.68     60.10 o 
  -3   3   5        0.14       17.28     22.47 o 
  -2   3   5    15685.05    15516.45    203.86 o 
  -1   3   5      463.03      504.75     71.90 o 
   0   3   5     7142.09     7121.30    147.28 o 
   1   3   5     1585.84     1467.34     65.41 o 
   2   3   5     1934.88     1934.69     70.61 o 
   3   3   5      742.80      762.65     30.05 o 
   4   3   5     9084.16     8291.90    337.23 o 
   5   3   5     2665.55     2619.43    109.58 o 
   6   3   5     4975.76     4802.49    304.36 o 
   7   3   5     1592.42     1455.38    144.07 o 
   8   3   5     1663.65     1620.69    257.31 o 
   9   3   5       31.54       80.93     78.25 o 
  10   3   5     2508.42     2796.54    230.67 o 
 -10   4   5       44.92      105.62     68.00 o 
  -9   4   5      267.79      212.96     88.12 o 
  -8   4   5      699.36      772.29    178.02 o 
  -7   4   5      390.41      259.93     89.19 o 
  -6   4   5      119.43      113.18     46.59 o 
  -5   4   5      298.26      228.25     42.74 o 
  -4   4   5     7489.72     7433.61    123.05 o 
  -3   4   5       17.62       49.32     25.64 o 
  -2   4   5       72.30       77.77     37.73 o 
  -1   4   5    11354.32    10852.45    172.51 o 
   0   4   5    17521.54    17920.73    213.73 o 
   1   4   5     4276.18     4117.83     85.05 o 
   2   4   5    17866.73    18774.10    215.66 o 
   3   4   5    16623.20    16620.70    267.36 o 
   4   4   5     1456.18     1405.52     74.96 o 
   5   4   5      186.45      216.59     50.20 o 
   6   4   5     8413.92     9029.79    323.66 o 
   7   4   5       21.00       61.15     49.12 o 
   8   4   5      688.30      637.94    123.15 o 
   9   4   5     1885.00     1916.88    253.75 o 
  10   4   5      148.54      213.11     67.45 o 
 -10   5   5       41.68      102.55     82.40 o 
  -9   5   5      416.36      436.31     92.88 o 
  -8   5   5       38.87       67.33     91.70 o 
  -7   5   5      120.20        8.58     98.07 o 
  -6   5   5     1102.86     1127.66    134.24 o 
  -5   5   5     3880.74     3749.78    140.91 o 
  -4   5   5       31.75       53.52     30.22 o 
  -3   5   5     7888.26     8024.03    200.91 o 
  -2   5   5     2302.08     2318.50     72.92 o 
  -1   5   5     6825.26     6908.25    146.41 o 
   0   5   5    16243.62    16195.90    194.08 o 
   1   5   5      483.76      570.93     59.49 o 
   2   5   5    28611.07    29727.80    350.10 o 
   3   5   5     6477.92     6272.96    128.45 o 
   4   5   5     2706.41     2525.76    121.92 o 
   5   5   5     7618.13     7690.89    261.14 o 
   6   5   5      246.87      312.81     69.05 o 
   7   5   5     8569.69     9223.10    603.13 o 
   8   5   5     2401.99     2566.50    310.48 o 
   9   5   5      313.77      282.90     80.32 o 
 -10   6   5      537.79      367.31    101.35 o 
  -9   6   5       57.53      148.75     85.24 o 
  -8   6   5      323.10      390.39     92.39 o 
  -7   6   5        2.03       63.58     95.71 o 
  -6   6   5     8571.52     8963.38    291.74 o 
  -5   6   5     1908.01     1718.02    110.64 o 
  -4   6   5      114.43      125.80     42.20 o 
  -3   6   5     1434.59     1528.21     83.61 o 
  -2   6   5    18221.38    18415.82    437.28 o 
  -1   6   5    19248.33    19686.94    202.74 o 
   0   6   5    13880.04    14394.56    182.29 o 
   1   6   5     6236.92     6329.04    144.42 o 
   2   6   5     1543.50     1576.94     47.47 o 
   3   6   5     5214.66     5189.12    138.40 o 
   4   6   5    20764.21    21097.27    332.18 o 
   5   6   5      845.02      797.99    158.60 o 
   6   6   5     3341.82     3379.00    150.49 o 
   7   6   5     1007.03      838.85    154.75 o 
   8   6   5     1910.98     2117.59    247.10 o 
   9   6   5     1312.81     1017.56    209.67 o 
  -9   7   5     2823.73     2527.61    576.74 o 
  -8   7   5     2656.38     2418.77    387.81 o 
  -7   7   5     4707.94     4512.97    233.93 o 
  -6   7   5      673.18      618.48    106.42 o 
  -5   7   5     3973.65     4155.70    208.68 o 
  -4   7   5    20168.00    20824.51    644.09 o 
  -3   7   5      179.72      227.28     36.97 o 
  -2   7   5     6966.97     6806.79    153.76 o 
  -1   7   5      819.51      851.24     98.59 o 
   0   7   5     4105.08     4038.27    103.43 o 
   1   7   5     4981.29     4896.28    125.48 o 
   2   7   5     8305.90     8047.91    174.16 o 
   3   7   5     9256.98     9499.25    267.41 o 
   4   7   5     4923.29     4843.28    170.77 o 
   5   7   5     1363.85     1454.04    135.86 o 
   6   7   5     2025.37     1911.77    267.56 o 
   7   7   5     1142.55     1122.24    191.51 o 
   8   7   5     3305.02     3065.74    272.07 o 
   9   7   5      781.77      585.88    163.44 o 
  -9   8   5     1331.40     1204.70    269.75 o 
  -8   8   5     4703.87     4639.51    577.46 o 
  -7   8   5     2146.75     1982.89    334.50 o 
  -6   8   5    19554.89    21063.73    510.61 o 
  -5   8   5     8256.38     8733.42    443.90 o 
  -4   8   5      622.79      628.12     86.37 o 
  -3   8   5    29164.71    29141.39    870.19 o 
  -2   8   5     1173.80     1154.96    148.79 o 
  -1   8   5     5911.54     5932.05    165.60 o 
   0   8   5    34067.70    34697.23    434.16 o 
   1   8   5     4445.86     4454.65    138.10 o 
   2   8   5       32.04       24.81     37.38 o 
   3   8   5      593.12      654.79     90.74 o 
   4   8   5     8479.04     8779.93    291.74 o 
   5   8   5       72.04       66.47     41.51 o 
   6   8   5       39.92      105.08     62.28 o 
   7   8   5      861.17      836.21    157.78 o 
   8   8   5      834.26      826.90    194.55 o 
   9   8   5       67.47      142.87     88.90 o 
  -9   9   5     1545.16     1190.81    266.74 o 
  -8   9   5      156.64      178.38    111.54 o 
  -7   9   5     7691.54     8557.46    463.16 o 
  -6   9   5     1709.42     1507.64    254.20 o 
  -5   9   5     2514.72     2446.19     99.77 o 
  -4   9   5     9743.81    10551.14    558.06 o 
  -3   9   5     1933.28     1849.39     94.33 o 
  -2   9   5    10807.22    10765.95    195.16 o 
  -1   9   5     1797.62     1861.42     71.00 o 
   0   9   5     9096.00     9089.58    162.29 o 
   1   9   5     5128.57     5019.68    214.69 o 
   2   9   5     1361.10     1269.67     78.73 o 
   3   9   5     2902.42     2811.60    143.57 o 
   4   9   5       15.53       -1.98     38.02 o 
   5   9   5     4334.40     4265.82    153.88 o 
   6   9   5       73.40      152.77     87.35 o 
   7   9   5      155.95      134.88     67.66 o 
   8   9   5      745.87      695.86    144.64 o 
  -8  10   5     1844.51     1604.36    356.48 o 
  -7  10   5      500.07      421.71    119.34 o 
  -6  10   5     1137.36     1148.79    193.85 o 
  -5  10   5       75.07       83.78     59.59 o 
  -4  10   5     3373.75     3385.22    146.75 o 
  -3  10   5    11380.45    11578.08    491.49 o 
  -2  10   5        0.34       31.90     15.28 o 
  -1  10   5     1226.96     1181.78     84.56 o 
   0  10   5      179.35      273.45     60.35 o 
   1  10   5    19046.55    19192.24    471.35 o 
   2  10   5     5218.79     5249.46    275.08 o 
   3  10   5      105.83       97.78     36.00 o 
   4  10   5     5321.28     5723.42    175.27 o 
   5  10   5      712.66      965.05    206.50 o 
   6  10   5     4395.31     4625.16    270.99 o 
   7  10   5     1144.72     1061.31    222.24 o 
   8  10   5     2087.54     1774.04    394.12 o 
  -8  11   5     1295.98     1024.15    254.88 o 
  -7  11   5     2084.44     1856.51    290.54 o 
  -6  11   5      754.50      736.15    154.27 o 
  -5  11   5      860.08      788.17    159.71 o 
  -4  11   5       30.68       81.13     57.65 o 
  -3  11   5     5447.87     5989.78    199.93 o 
  -2  11   5     4262.21     4411.61    190.21 o 
  -1  11   5     2400.89     2251.64     73.49 o 
   0  11   5    11413.74    11441.74    352.36 o 
   1  11   5      518.97      465.13     80.53 o 
   2  11   5     6381.13     6553.48    251.44 o 
   3  11   5     3164.57     3359.58    109.01 o 
   4  11   5    10521.59    11004.17    464.98 o 
   5  11   5    11400.69    12037.85    650.88 o 
   6  11   5     1630.40     1360.77    287.70 o 
   7  11   5     3163.85     2886.45    299.68 o 
  -7  12   5        2.86       39.95     73.54 o 
  -6  12   5        8.06       90.92     62.80 o 
  -5  12   5      147.52      146.17     71.08 o 
  -4  12   5     8579.89     8609.35    352.74 o 
  -3  12   5      760.42      862.39    157.20 o 
  -2  12   5      183.79      241.77     74.93 o 
  -1  12   5     7557.19     7359.34    291.35 o 
   0  12   5     5037.95     5103.24    210.28 o 
   1  12   5     7804.74     7933.62    223.83 o 
   2  12   5     7534.88     8032.95    397.13 o 
   3  12   5     4247.63     4595.19    230.32 o 
   4  12   5     1741.65     1839.11    232.20 o 
   5  12   5       28.06       58.73     96.52 o 
   6  12   5     6155.10     6494.88    627.22 o 
   7  12   5       64.68      108.61     68.42 o 
  -7  13   5      897.03      776.32    158.91 o 
  -6  13   5     1948.10     1744.82    323.81 o 
  -5  13   5     3662.63     3241.57    265.38 o 
  -4  13   5     1191.43     1117.74    211.68 o 
  -3  13   5      154.93      195.97     64.59 o 
  -2  13   5     6329.52     6484.90    309.45 o 
  -1  13   5       91.85      119.57     78.09 o 
   0  13   5     3844.21     3483.60    152.66 o 
   1  13   5     1089.57     1138.04    224.26 o 
   2  13   5      677.82      572.20    127.68 o 
   3  13   5     2566.73     2345.60    150.12 o 
   4  13   5     1248.85     1307.14    290.61 o 
   5  13   5      913.93      874.69    156.63 o 
   6  13   5      492.73      335.52    101.74 o 
  -6  14   5     2481.13     1856.64    435.18 o 
  -5  14   5     6186.04     5705.66    511.13 o 
  -4  14   5      422.77      422.66     85.79 o 
  -3  14   5     1588.10     1882.85    263.35 o 
  -2  14   5      368.81      392.63     88.31 o 
  -1  14   5     8556.59     8886.72    311.15 o 
   0  14   5     1413.29     1237.24    159.89 o 
   1  14   5      341.77      448.91     95.82 o 
   2  14   5     3598.67     3263.46    250.06 o 
   3  14   5     1231.39     1369.91    325.23 o 
   4  14   5      646.70      622.21    154.93 o 
   5  14   5      953.52     1434.12    321.39 o 
   6  14   5      505.36      410.34    279.05 o 
  -5  15   5     1792.83     1561.37    234.81 o 
  -4  15   5     4107.53     4170.39    277.25 o 
  -3  15   5      182.76      266.87     76.15 o 
  -2  15   5     2362.70     2169.79    319.40 o 
  -1  15   5     1437.30     1439.35    272.30 o 
   0  15   5      698.91      641.06    144.58 o 
   1  15   5     1205.08     1136.11    187.68 o 
   2  15   5      325.79      265.45     88.78 o 
   3  15   5     1635.12     1496.89    385.37 o 
   4  15   5      941.91      968.17    243.19 o 
   5  15   5       29.83      108.53    107.06 o 
  -4  16   5       60.84       72.50     64.84 o 
  -3  16   5      525.17      414.50     91.87 o 
  -2  16   5     1001.31      907.88    167.27 o 
  -1  16   5     2837.35     2685.43    385.62 o 
   0  16   5     1431.83     1553.44    231.08 o 
   1  16   5      373.08      352.79    114.80 o 
   2  16   5        2.42       80.04    111.74 o 
   3  16   5      819.22      756.15    210.68 o 
  -2  17   5      315.15      348.50    109.88 o 
  -1  17   5      495.27      384.73    151.37 o 
   0  17   5      846.04      864.66    237.58 o 
   1  17   5        2.72        1.66     98.99 o 
   2  17   5     1819.28     1597.59    450.68 o 
 -10   0   6     6448.15     6483.75    574.77 o 
  -9   0   6     1129.72     1369.25    321.40 o 
  -8   0   6     1340.48     1485.11    368.42 o 
  -7   0   6       50.76      146.65    136.54 o 
  -6   0   6    18271.58    19415.17   1043.90 o 
  -5   0   6       20.48      122.11    123.60 o 
  -4   0   6     3546.84     3696.79    259.57 o 
  -3   0   6      167.68      213.28     46.12 o 
  -2   0   6    29263.80    29887.81    810.83 o 
  -1   0   6      403.06      425.44     68.74 o 
   0   0   6     1659.41     1625.17    108.83 o 
   1   0   6    10391.43     9781.98    225.70 o 
   2   0   6     1403.74     1316.02    120.11 o 
   3   0   6     6997.79     7311.61    329.15 o 
   4   0   6     4716.99     4895.20    208.95 o 
   5   0   6    16667.25    15413.05   1012.54 o 
   6   0   6    10738.54    10188.68    807.14 o 
   7   0   6     2374.59     2758.34    486.40 o 
   8   0   6      555.12      397.95    146.33 o 
   9   0   6      143.71      226.74    131.55 o 
  10   0   6     8096.38    10058.70   1704.00 o 
 -10   1   6     2355.22     2281.23    446.33 o 
  -9   1   6     1353.75     1250.78    283.09 o 
  -8   1   6     3700.26     3980.20    389.15 o 
  -7   1   6     3425.46     4120.25    397.47 o 
  -6   1   6      125.46      136.18     98.24 o 
  -5   1   6     9982.89    10114.63    268.76 o 
  -4   1   6     6851.48     7227.37    219.91 o 
  -3   1   6    11131.42    11495.84    200.36 o 
  -2   1   6    23167.40    22162.16    439.86 o 
  -1   1   6    15118.63    14945.84    329.10 o 
   0   1   6     2700.44     2482.45    118.30 o 
   1   1   6    10843.71    11123.48    132.21 o 
   2   1   6    60077.38    58980.79    848.20 o 
   3   1   6     3791.23     4138.01    122.17 o 
   4   1   6     2119.16     2152.82    104.66 o 
   5   1   6     3361.48     3435.79    227.43 o 
   6   1   6    19795.14    20212.80   1198.33 o 
   7   1   6     2484.22     2199.67    196.18 o 
   8   1   6      118.43      160.03     63.87 o 
   9   1   6     5851.44     6418.53    882.88 o 
  10   1   6        2.53      152.01     84.35 o 
 -10   2   6      184.70      242.35     89.34 o 
  -9   2   6     5533.94     5837.18    469.71 o 
  -8   2   6      402.95      287.90    110.00 o 
  -7   2   6     3927.65     4620.85    236.55 o 
  -6   2   6    15003.72    15361.41    520.84 o 
  -5   2   6     1152.00     1263.95    265.86 o 
  -4   2   6    15576.47    15123.17    504.66 o 
  -3   2   6     3232.50     3044.81     93.34 o 
  -2   2   6    26707.67    25883.94    830.84 o 
  -1   2   6    15804.23    15268.09    354.03 o 
   0   2   6     8209.39     7792.33    384.87 o 
   1   2   6    28660.65    28083.87    487.95 o 
   2   2   6      194.98      162.55     50.07 o 
   3   2   6    15174.14    15206.48    262.88 o 
   4   2   6     3251.89     2965.11    204.18 o 
   5   2   6     3857.99     3707.22    168.27 o 
   6   2   6     4720.47     4794.08    258.70 o 
   7   2   6      637.27      605.79    119.26 o 
   8   2   6      731.40      674.18    109.23 o 
   9   2   6       40.70       74.30     70.54 o 
  10   2   6     1532.41     1261.11    279.93 o 
 -10   3   6     3882.66     3269.33    334.50 o 
  -9   3   6       29.31      155.31     87.28 o 
  -8   3   6     7984.10     9235.14    519.62 o 
  -7   3   6     3741.22     3817.18    240.54 o 
  -6   3   6     9774.66    10344.80    400.98 o 
  -5   3   6    30122.31    30410.50    511.07 o 
  -4   3   6      246.79      229.18     40.24 o 
  -3   3   6    33322.33    33132.87    760.53 o 
  -2   3   6     5392.38     5141.16    140.64 o 
  -1   3   6    26007.23    24801.08    580.78 o 
   0   3   6    70267.91    69550.61    899.58 o 
   1   3   6      811.56      888.07    191.37 o 
   2   3   6    11484.65    11698.53    249.01 o 
   3   3   6     4221.98     4196.17    139.33 o 
   4   3   6    13377.81    12715.32    354.71 o 
   5   3   6     7528.86     7709.40    255.13 o 
   6   3   6      289.28      280.39     61.59 o 
   7   3   6     3838.21     3812.04    215.42 o 
   8   3   6       25.07       90.48     59.16 o 
   9   3   6      479.10      497.25     95.94 o 
 -10   4   6     3030.38     2482.17    338.20 o 
  -9   4   6     5141.73     4989.74    379.35 o 
  -8   4   6     9506.49     9752.21    528.23 o 
  -7   4   6     6806.62     7453.96    271.95 o 
  -6   4   6      725.92      729.37    158.71 o 
  -5   4   6     3257.57     3133.71    135.12 o 
  -4   4   6    56987.23    53037.69    905.13 o 
  -3   4   6     5146.26     5083.73    122.05 o 
  -2   4   6     7320.95     7295.66    149.24 o 
  -1   4   6    18606.30    18135.09    621.85 o 
   0   4   6     4146.38     3956.92    126.58 o 
   1   4   6    19041.80    18942.26    565.89 o 
   2   4   6       49.23       43.91     47.59 o 
   3   4   6    15413.30    15678.90    321.57 o 
   4   4   6    12640.83    12172.89    194.57 o 
   5   4   6      618.15      637.19    102.23 o 
   6   4   6      287.27      251.38     80.58 o 
   7   4   6       91.47       99.58     48.23 o 
   8   4   6     7013.31     6999.95    565.62 o 
   9   4   6      204.88      200.22     65.24 o 
 -10   5   6      747.00      540.06    130.19 o 
  -9   5   6      216.54       81.12     94.86 o 
  -8   5   6      819.34      869.00    176.89 o 
  -7   5   6     3807.25     3881.25    413.81 o 
  -6   5   6     3537.56     3322.08    204.83 o 
  -5   5   6     2999.27     2971.87    139.66 o 
  -4   5   6     8999.12     9065.95    178.83 o 
  -3   5   6     7740.35     7798.99    196.67 o 
  -2   5   6     7130.47     7089.53    148.29 o 
  -1   5   6     5893.87     6353.02    144.76 o 
   0   5   6    54551.53    54417.86    689.48 o 
   1   5   6     3234.31     3240.11     92.36 o 
   2   5   6      638.69      628.96     35.85 o 
   3   5   6     2062.01     1888.79     79.33 o 
   4   5   6    24962.58    24969.00    484.73 o 
   5   5   6      927.53      803.96     71.15 o 
   6   5   6       29.23       48.84     61.27 o 
   7   5   6     2644.80     2533.86    182.68 o 
   8   5   6      954.97      901.38    191.79 o 
   9   5   6      684.05      632.92    124.71 o 
 -10   6   6        3.54       29.95     89.87 o 
  -9   6   6       19.10       99.72    128.39 o 
  -8   6   6     6057.28     6270.67    298.85 o 
  -7   6   6      101.12      134.57     93.55 o 
  -6   6   6       87.32      171.11     80.16 o 
  -5   6   6     1011.70     1007.48    122.78 o 
  -4   6   6     8429.89     8823.80    204.91 o 
  -3   6   6       77.31       63.85     39.36 o 
  -2   6   6      107.74      120.54     36.12 o 
  -1   6   6     1281.49     1411.51    120.64 o 
   0   6   6     4685.67     4676.06     98.02 o 
   1   6   6      644.14      652.37     44.72 o 
   2   6   6     4738.81     4742.14    123.38 o 
   3   6   6     8149.87     8315.38    244.99 o 
   4   6   6        7.68        3.70     39.60 o 
   5   6   6     5619.46     5503.01    227.37 o 
   6   6   6      113.99      189.64     61.62 o 
   7   6   6     1625.36     1583.35    212.33 o 
   8   6   6     5902.65     5958.79    479.59 o 
   9   6   6      276.45      204.18     74.89 o 
  -9   7   6      976.05      772.94    199.03 o 
  -8   7   6        5.65      113.40     94.06 o 
  -7   7   6     1361.35     1237.90    211.85 o 
  -6   7   6      183.86      175.62     87.09 o 
  -5   7   6        5.54       56.09     39.98 o 
  -4   7   6      145.85      137.12     58.05 o 
  -3   7   6     3447.02     3308.50    100.01 o 
  -2   7   6        6.65       82.16     33.22 o 
  -1   7   6       19.49       64.79     38.24 o 
   0   7   6      100.60       92.49     36.08 o 
   1   7   6     5518.14     5388.61    147.05 o 
   2   7   6     1415.12     1513.57     59.22 o 
   3   7   6      255.17      298.31     60.19 o 
   4   7   6     6405.49     6749.09    251.78 o 
   5   7   6      771.80      831.87    156.63 o 
   6   7   6     1068.91     1023.19    158.91 o 
   7   7   6     4286.32     4228.50    315.71 o 
   8   7   6      703.18      648.55    109.57 o 
   9   7   6      605.67      473.45    129.04 o 
  -9   8   6       11.76      -58.21    117.66 o 
  -8   8   6        0.35      132.87     93.51 o 
  -7   8   6     1955.35     1807.72    361.46 o 
  -6   8   6     6441.15     6824.58    380.70 o 
  -5   8   6      592.70      553.63     78.20 o 
  -4   8   6       20.93       82.28     41.13 o 
  -3   8   6        2.81       49.69     42.66 o 
  -2   8   6     3008.65     2942.29    140.28 o 
  -1   8   6     5716.89     5968.44    239.77 o 
   0   8   6      901.31      895.66     97.84 o 
   1   8   6     4074.06     3805.65    120.66 o 
   2   8   6      895.03     1017.20    133.50 o 
   3   8   6      541.60      572.68    106.32 o 
   4   8   6      469.27      538.77     92.36 o 
   5   8   6     1310.20     1268.43    194.59 o 
   6   8   6     4174.75     3869.79    212.11 o 
   7   8   6       61.07       99.64     58.80 o 
   8   8   6        2.30      103.98     76.84 o 
  -9   9   6       16.93        1.47     95.24 o 
  -8   9   6     1924.21     1720.36    441.85 o 
  -7   9   6     1337.87     1130.55    255.33 o 
  -6   9   6        5.26       58.93    148.41 o 
  -5   9   6     6040.17     5547.12    455.72 o 
  -4   9   6      343.35      365.77     64.83 o 
  -3   9   6    10804.62    10805.20    328.99 o 
  -2   9   6    21100.58    21732.85    522.77 o 
  -1   9   6       39.21       78.35     48.24 o 
   0   9   6       95.50      128.12     37.00 o 
   1   9   6      336.17      364.76     61.48 o 
   2   9   6    22590.81    24066.66    583.51 o 
   3   9   6     3472.86     3722.97    198.92 o 
   4   9   6     1217.49     1206.27    156.55 o 
   5   9   6     2392.27     1896.35    220.67 o 
   6   9   6      201.98      241.54     81.00 o 
   7   9   6      259.84      228.46     88.34 o 
   8   9   6      920.13      962.42    193.32 o 
  -8  10   6      264.57      386.05    105.91 o 
  -7  10   6      375.51      360.41    113.00 o 
  -6  10   6     8874.74     8791.87    986.73 o 
  -5  10   6      345.04      304.97     77.15 o 
  -4  10   6      538.54      489.56     78.34 o 
  -3  10   6     3497.84     3521.04    159.07 o 
  -2  10   6     9190.14     9356.73    300.64 o 
  -1  10   6     7325.52     7267.13    146.33 o 
   0  10   6      635.64      768.03    111.12 o 
   1  10   6     8596.28     8670.71    287.56 o 
   2  10   6     5702.74     5547.13    189.08 o 
   3  10   6      377.70      322.77     59.25 o 
   4  10   6     1316.89     1614.89    285.93 o 
   5  10   6      182.98      125.31     69.03 o 
   6  10   6     3810.14     3676.57    379.93 o 
   7  10   6      753.90      739.58    131.73 o 
   8  10   6      339.86      234.17     90.62 o 
  -8  11   6      209.10      255.10    120.86 o 
  -7  11   6      256.61      174.78    116.46 o 
  -6  11   6       85.10      165.90    101.28 o 
  -5  11   6     2777.59     2474.66    400.14 o 
  -4  11   6       29.05       84.50     57.75 o 
  -3  11   6      396.83      360.25     63.43 o 
  -2  11   6     6057.67     6448.02    190.35 o 
  -1  11   6      869.69      761.93     79.50 o 
   0  11   6       62.50       76.36     32.17 o 
   1  11   6     3446.19     3649.78    137.78 o 
   2  11   6     2040.13     2051.62    109.23 o 
   3  11   6       19.89      124.44     68.00 o 
   4  11   6      789.80      820.47    195.73 o 
   5  11   6     3682.46     3592.03    321.01 o 
   6  11   6       38.03      157.44     64.84 o 
   7  11   6       70.19       56.81     68.32 o 
  -7  12   6     2191.73     1767.19    347.63 o 
  -6  12   6        2.46      103.92     78.73 o 
  -5  12   6       89.71      139.35     57.45 o 
  -4  12   6        5.90        3.99     84.73 o 
  -3  12   6     1197.92     1450.55    234.25 o 
  -2  12   6      261.90      290.95     63.77 o 
  -1  12   6      608.60      615.54     78.01 o 
   0  12   6      295.48      250.90     70.51 o 
   1  12   6       35.18       66.50     40.90 o 
   2  12   6       14.83       72.84     50.72 o 
   3  12   6      457.28      456.86     94.91 o 
   4  12   6      164.74      171.63     71.32 o 
   5  12   6       54.10      118.83     70.71 o 
   6  12   6        7.63       49.93     53.96 o 
   7  12   6      197.37      203.49     77.77 o 
  -6  13   6     1053.91     1028.19    223.00 o 
  -5  13   6      125.57      136.86     64.26 o 
  -4  13   6     1597.98     1613.26    349.74 o 
  -3  13   6     4572.96     4723.40    223.39 o 
  -2  13   6      695.81      683.44    139.22 o 
  -1  13   6        3.82       59.86     69.15 o 
   0  13   6      379.22      325.39     86.63 o 
   1  13   6     1318.61     1243.83    246.40 o 
   2  13   6     1999.45     2088.28    465.64 o 
   3  13   6     1011.50      987.14    190.03 o 
   4  13   6      236.50      297.26     89.52 o 
   5  13   6      230.85      253.83     70.85 o 
   6  13   6        6.45       31.15     71.41 o 
  -6  14   6      523.86      346.95    140.88 o 
  -5  14   6      190.68      133.47     72.19 o 
  -4  14   6      160.24      157.07     65.19 o 
  -3  14   6      932.00      913.43    175.52 o 
  -2  14   6      876.90      900.28    170.12 o 
  -1  14   6        0.46      -24.24     81.29 o 
   0  14   6      181.71      201.57     68.13 o 
   1  14   6       96.05      121.98     84.56 o 
   2  14   6        6.38       87.13    105.62 o 
   3  14   6        1.23       69.90    143.92 o 
   4  14   6      828.11      747.11    181.55 o 
   5  14   6        0.33       19.50    102.31 o 
  -5  15   6        7.19      118.95     61.07 o 
  -4  15   6     1376.75     1225.23    242.55 o 
  -3  15   6      172.69      169.50     67.00 o 
  -2  15   6       17.15       92.94     54.98 o 
  -1  15   6     1457.47     1430.04    245.89 o 
   0  15   6     2548.90     2857.33    485.74 o 
   1  15   6      510.29      487.64    152.75 o 
   2  15   6      335.57      431.90    140.80 o 
   3  15   6     2861.19     3088.17    539.02 o 
   4  15   6      123.61       75.05    111.42 o 
  -3  16   6      152.79      178.52     95.12 o 
  -2  16   6      154.89      279.22     97.07 o 
  -1  16   6     2830.89     2784.37    593.33 o 
   0  16   6      621.70      721.20    146.64 o 
   1  16   6      192.33      229.21     98.55 o 
   2  16   6     2354.93     2224.84    430.97 o 
   3  16   6      153.74      137.49    113.53 o 
   0  17   6       41.27       36.19    110.99 o 
 -10   1   7        8.32      -10.77    135.37 o 
  -9   1   7      856.47      838.50    180.39 o 
  -8   1   7     3442.09     3737.63    371.56 o 
  -7   1   7      929.08     1111.93    193.18 o 
  -6   1   7    11783.07    12517.64    484.84 o 
  -5   1   7     1233.25     1309.46    278.56 o 
  -4   1   7      193.26      221.33     83.95 o 
  -3   1   7       14.95       31.29     26.77 o 
  -2   1   7    11505.35    11038.10    240.28 o 
  -1   1   7     5727.61     5634.30    128.06 o 
   0   1   7      478.51      441.62     63.92 o 
   1   1   7    10519.89    10205.69    200.86 o 
   2   1   7      219.52      223.71     29.84 o 
   3   1   7      106.43      154.13     31.60 o 
   4   1   7     1594.60     1463.79    139.45 o 
   5   1   7        2.94       45.80     42.73 o 
   6   1   7     2923.33     2674.67    213.41 o 
   7   1   7      430.37      438.59     89.47 o 
   8   1   7      590.23      603.28    106.74 o 
   9   1   7       47.89      133.05     56.27 o 
 -10   2   7      829.13      834.76    174.24 o 
  -9   2   7      181.83      196.75    123.32 o 
  -8   2   7     1032.26     1083.63    251.23 o 
  -7   2   7      292.81      295.68    109.57 o 
  -6   2   7     3499.70     3536.27    295.08 o 
  -5   2   7     1443.68     1607.58    324.43 o 
  -4   2   7     5265.39     5439.41    131.33 o 
  -3   2   7    10413.23    10458.15    222.25 o 
  -2   2   7    24970.93    24983.36    763.50 o 
  -1   2   7     5193.37     4908.47    123.41 o 
   0   2   7     5301.08     5259.64    168.19 o 
   1   2   7      839.56      951.94    180.89 o 
   2   2   7    31771.47    32426.31    519.82 o 
   3   2   7     2671.03     2726.79    188.59 o 
   4   2   7     7717.28     8056.50    314.03 o 
   5   2   7     1744.99     1842.32    154.71 o 
   6   2   7     2306.64     2261.87    196.61 o 
   7   2   7      172.85      151.28     70.16 o 
   8   2   7     2911.56     3150.67    574.58 o 
   9   2   7      120.88       93.93     71.04 o 
 -10   3   7      736.96      689.11    156.47 o 
  -9   3   7      995.46      857.97    190.06 o 
  -8   3   7     2863.14     2951.11    550.02 o 
  -7   3   7      685.30      708.44    152.06 o 
  -6   3   7    14157.41    15674.00    793.40 o 
  -5   3   7      209.63      293.40     86.00 o 
  -4   3   7     1360.51     1314.08     86.36 o 
  -3   3   7       36.93       84.92     31.16 o 
  -2   3   7    18457.31    18823.92    752.43 o 
  -1   3   7       84.53      106.76     31.57 o 
   0   3   7     1145.10     1017.13     55.94 o 
   1   3   7     5002.74     5227.80    137.45 o 
   2   3   7     1938.28     1864.83    136.62 o 
   3   3   7      669.14      811.63    131.08 o 
   4   3   7      110.39      112.95     24.06 o 
   5   3   7     1165.97     1279.05    214.68 o 
   6   3   7     2114.89     1960.27    131.42 o 
   7   3   7      187.56      140.89     62.33 o 
   8   3   7      417.47      316.91     72.81 o 
   9   3   7       65.04       40.25     75.23 o 
 -10   4   7      209.70      139.26     70.80 o 
  -9   4   7      206.73      294.00    113.17 o 
  -8   4   7      142.47      152.57     93.89 o 
  -7   4   7        6.17      111.13     98.46 o 
  -6   4   7      246.02      274.54     93.24 o 
  -5   4   7        5.24       67.87     31.40 o 
  -4   4   7     2778.95     2749.65     79.63 o 
  -3   4   7     1410.10     1459.44    107.33 o 
  -2   4   7      155.42      202.91     47.38 o 
  -1   4   7     1175.54     1154.53     62.18 o 
   0   4   7     3190.21     2780.56    110.45 o 
   1   4   7     2193.72     2224.26     69.97 o 
   2   4   7     1177.87     1199.40     78.73 o 
   3   4   7     4403.93     4482.27    179.94 o 
   4   4   7      391.34      366.71     82.28 o 
   5   4   7        2.20       21.42     53.94 o 
   6   4   7     7652.54     7779.74    475.50 o 
   7   4   7       88.60       77.91     54.99 o 
   8   4   7      274.38      198.60     51.65 o 
   9   4   7     1545.25     1311.93    263.27 o 
  -9   5   7      373.57      361.37    133.20 o 
  -8   5   7      674.55      712.65    170.61 o 
  -7   5   7     1490.58     1461.05    301.07 o 
  -6   5   7      363.13      301.34     84.39 o 
  -5   5   7      125.05      104.94     29.66 o 
  -4   5   7       80.33       86.35     45.41 o 
  -3   5   7      395.16      392.70     66.47 o 
  -2   5   7      170.76      153.45     33.56 o 
  -1   5   7     5095.99     5128.16    130.83 o 
   0   5   7     1055.91     1045.38     49.96 o 
   1   5   7      346.24      328.39     29.19 o 
   2   5   7     3031.88     2920.77    142.60 o 
   3   5   7      967.32      972.45    165.02 o 
   4   5   7     1195.84     1245.17    202.85 o 
   5   5   7     2808.96     2597.56    139.01 o 
   6   5   7      472.54      509.14    100.96 o 
   7   5   7     2359.31     2151.06    160.87 o 
   8   5   7     1331.52     1071.93    190.20 o 
   9   5   7      126.30      103.75     83.48 o 
  -9   6   7        4.31      149.58     84.31 o 
  -8   6   7      729.02      698.30    151.27 o 
  -7   6   7      212.85      157.21     79.46 o 
  -6   6   7      657.42      633.23    121.40 o 
  -5   6   7      556.52      468.36     93.72 o 
  -4   6   7      823.67      846.73    116.03 o 
  -3   6   7      273.70      317.94     53.39 o 
  -2   6   7     7067.54     6977.60    174.14 o 
  -1   6   7     4888.81     4918.43    139.40 o 
   0   6   7     3621.70     3467.46     69.75 o 
   1   6   7      649.65      682.53     61.49 o 
   2   6   7      850.89      880.33     99.72 o 
   3   6   7     6254.86     6656.10    213.18 o 
   4   6   7    11961.19    11948.05    412.35 o 
   5   6   7       23.69       22.86     58.66 o 
   6   6   7       35.99       81.05     63.99 o 
   7   6   7      266.09      277.45     65.16 o 
   8   6   7     2086.29     2171.89    286.54 o 
   9   6   7      186.66      143.75     60.27 o 
  -9   7   7      635.21      419.46    135.85 o 
  -8   7   7     2535.23     2112.88    444.89 o 
  -7   7   7     1707.83     1456.15    352.55 o 
  -6   7   7     1128.68     1187.59    203.71 o 
  -5   7   7     3541.65     3575.73    151.83 o 
  -4   7   7    21668.16    22000.12    655.56 o 
  -3   7   7      173.25      183.43     42.42 o 
  -2   7   7       20.79       32.67     28.14 o 
  -1   7   7     5414.60     5477.43    214.50 o 
   0   7   7     9523.37     9751.54    170.45 o 
   1   7   7     2997.55     2887.02     95.92 o 
   2   7   7       55.05      109.20     31.43 o 
   3   7   7     1895.89     2029.27    146.44 o 
   4   7   7     1821.50     1724.98    221.81 o 
   5   7   7       40.72      117.32     52.79 o 
   6   7   7      105.05       68.37     68.99 o 
   7   7   7      397.24      341.16     82.32 o 
   8   7   7     1755.50     1497.44    235.66 o 
  -9   8   7      532.93      442.96    183.82 o 
  -8   8   7     4901.23     4216.37    844.47 o 
  -7   8   7      312.98      221.86     99.30 o 
  -6   8   7     4517.96     4428.46    402.26 o 
  -5   8   7     3123.41     3172.86    133.32 o 
  -4   8   7       26.37       41.02     34.89 o 
  -3   8   7    13594.00    13642.59    410.40 o 
  -2   8   7      646.46      703.35    114.19 o 
  -1   8   7     4466.61     4466.23    176.02 o 
   0   8   7    21482.76    21619.54    341.03 o 
   1   8   7     1719.10     1731.27     62.90 o 
   2   8   7      136.51      164.29     38.22 o 
   3   8   7     3929.18     4157.08    248.21 o 
   4   8   7    11910.48    12087.39    510.10 o 
   5   8   7       43.71       64.11     46.61 o 
   6   8   7     1173.33     1113.47    184.05 o 
   7   8   7     1627.77     1477.13    292.23 o 
   8   8   7      225.50      162.08     60.70 o 
  -8   9   7      180.60      264.18    130.87 o 
  -7   9   7     6661.44     6248.10    516.38 o 
  -6   9   7       76.70      138.30     90.83 o 
  -5   9   7       13.60       19.57     45.79 o 
  -4   9   7     9227.39     9278.46    379.13 o 
  -3   9   7      552.03      493.77     83.86 o 
  -2   9   7     2958.56     2963.93    160.81 o 
  -1   9   7     5473.99     5531.91    261.18 o 
   0   9   7     2699.23     2749.61     86.69 o 
   1   9   7     2168.52     2111.23     81.22 o 
   2   9   7      132.98      130.06     52.21 o 
   3   9   7     4277.52     4710.45    117.58 o 
   4   9   7      226.06      157.75     42.90 o 
   5   9   7      398.92      303.10     73.08 o 
   6   9   7      953.15      960.24    208.49 o 
   7   9   7       30.98       98.44     64.02 o 
   8   9   7      322.40      291.48     90.19 o 
  -8  10   7       22.15       64.85     87.35 o 
  -7  10   7      370.47      425.17    157.41 o 
  -6  10   7      194.91      186.31     68.85 o 
  -5  10   7      205.48      169.30     54.76 o 
  -4  10   7     1438.13     1375.75    250.71 o 
  -3  10   7     1693.45     1513.17    164.76 o 
  -2  10   7      272.78      211.59     47.30 o 
  -1  10   7       25.24       56.67     28.18 o 
   0  10   7      250.26      300.99     55.14 o 
   1  10   7     6395.83     6791.31    229.92 o 
   2  10   7     2146.97     2151.20    122.29 o 
   3  10   7       11.92       78.11     45.16 o 
   4  10   7      227.37      221.17     78.96 o 
   5  10   7      817.46      901.79    172.07 o 
   6  10   7     1968.73     1887.35    358.68 o 
   7  10   7      761.86      786.18    170.39 o 
  -7  11   7      195.55      153.59     83.70 o 
  -6  11   7     2336.31     1859.89    359.71 o 
  -5  11   7      793.64      717.69    140.97 o 
  -4  11   7     2070.54     2049.47    279.40 o 
  -3  11   7      698.12      669.77    104.00 o 
  -2  11   7     2526.57     2823.29    146.39 o 
  -1  11   7      180.61      177.96     44.19 o 
   0  11   7      663.28      605.88     71.40 o 
   1  11   7      152.78      184.70     48.82 o 
   2  11   7     1745.85     2070.86    182.37 o 
   3  11   7      638.82      752.97    139.33 o 
   4  11   7     2099.93     2128.41    389.59 o 
   5  11   7     3232.44     3257.44    215.35 o 
   6  11   7      343.58      202.34     71.90 o 
   7  11   7      909.78      771.43    166.52 o 
  -7  12   7        9.66       81.67     80.47 o 
  -6  12   7       12.98       33.85     73.34 o 
  -5  12   7       16.68       -5.49     90.53 o 
  -4  12   7      682.84      656.65    120.31 o 
  -3  12   7      111.86      140.32     52.57 o 
  -2  12   7      350.31      250.32     63.20 o 
  -1  12   7      137.98      185.36     66.10 o 
   0  12   7     3190.64     3070.81    145.22 o 
   1  12   7      557.34      703.83    151.27 o 
   2  12   7     3692.02     3751.84    287.55 o 
   3  12   7     1499.37     1659.59    217.83 o 
   4  12   7       77.31      110.28     70.94 o 
   5  12   7       26.46      119.77     74.75 o 
   6  12   7     2898.99     3213.90    410.46 o 
  -6  13   7     1671.80     1321.82    428.49 o 
  -5  13   7     1243.03     1054.14    183.05 o 
  -4  13   7       22.83       64.14     56.74 o 
  -3  13   7      302.88      223.89     62.61 o 
  -2  13   7     2373.26     2336.59    317.38 o 
  -1  13   7        8.68       59.92     59.70 o 
   0  13   7      297.32      224.12     92.16 o 
   1  13   7     1620.67     1662.52    382.26 o 
   2  13   7      519.79      624.24    159.22 o 
   3  13   7      481.46      450.64    150.83 o 
   4  13   7       69.22       94.84     64.98 o 
   5  13   7      823.82      910.38    190.19 o 
  -5  14   7     2286.73     1965.55    491.42 o 
  -4  14   7      193.25      297.66     93.80 o 
  -3  14   7     1386.23     1252.46    239.31 o 
  -2  14   7      430.86      444.02     97.58 o 
  -1  14   7     4889.47     4780.04    471.12 o 
   0  14   7     2201.14     2405.06    376.06 o 
   1  14   7      645.90      685.16    239.37 o 
   2  14   7     1575.21     1611.56    337.32 o 
   3  14   7       66.03       73.52    118.95 o 
   4  14   7      152.02      142.75     95.39 o 
   5  14   7     1502.46     1509.39    389.01 o 
  -4  15   7     2456.52     2117.63    311.82 o 
  -3  15   7      660.08      550.56    161.72 o 
  -2  15   7     1017.71      901.58    194.38 o 
  -1  15   7       48.63       57.17     88.28 o 
   0  15   7      134.07      104.42    106.12 o 
   1  15   7     2053.49     2133.56    579.79 o 
   2  15   7       27.68       51.34     88.01 o 
   3  15   7      516.73      361.96    103.17 o 
  -2  16   7        4.21       42.59    100.73 o 
  -1  16   7      486.68      426.73    127.97 o 
   0  16   7     1144.02      941.40    224.57 o 
   1  16   7        7.79       -3.66    140.70 o 
   2  16   7       34.25       93.07     88.12 o 
 -10   0   8     1193.30     1151.48    277.17 o 
  -9   0   8       26.93       70.10    217.84 o 
  -8   0   8     3917.90     4465.63    444.17 o 
  -7   0   8      223.03      256.92    143.29 o 
  -6   0   8     4457.78     5194.71    398.73 o 
  -5   0   8      373.96      442.79    130.52 o 
  -4   0   8    27526.79    29106.67    607.69 o 
  -3   0   8     1244.77     1150.59     76.20 o 
  -2   0   8    11942.00    11338.78    422.81 o 
  -1   0   8    11413.96    11032.27    544.43 o 
   0   0   8      584.37      513.19    104.62 o 
   1   0   8     6813.01     6741.15    244.76 o 
   2   0   8    24202.26    24165.32    746.82 o 
   3   0   8      726.16      757.88     66.76 o 
   4   0   8     8305.61     8602.92    421.79 o 
   5   0   8     7732.45     7608.35    499.75 o 
   6   0   8     1914.46     2223.69    493.94 o 
   7   0   8     3126.52     3333.93    725.13 o 
   8   0   8      594.08      762.67    183.02 o 
   9   0   8     2404.76     2639.58    499.30 o 
 -10   1   8     1710.30     1550.21    213.59 o 
  -9   1   8        1.11      150.18     66.18 o 
  -8   1   8      490.44      635.05    143.25 o 
  -7   1   8      375.65      448.44     94.54 o 
  -6   1   8       60.83       72.20     82.69 o 
  -5   1   8      381.04      451.62    112.69 o 
  -4   1   8     3822.74     4049.46     86.02 o 
  -3   1   8      110.23      100.32     27.82 o 
  -2   1   8     1127.78     1060.42    184.89 o 
  -1   1   8      589.84      579.32     89.81 o 
   0   1   8    19301.09    18607.34    526.71 o 
   1   1   8     7119.04     7160.92    228.11 o 
   2   1   8     4800.64     4858.85    154.38 o 
   3   1   8     9000.15     8301.71    226.51 o 
   4   1   8     2563.83     2579.34    175.01 o 
   5   1   8     2689.36     2507.18    249.52 o 
   6   1   8    10742.89    11796.13   1118.02 o 
   7   1   8      898.15      993.87    173.53 o 
   8   1   8      377.57      423.77    101.88 o 
   9   1   8      415.44      380.54    123.03 o 
 -10   2   8      876.35      770.79    169.65 o 
  -9   2   8      666.20      660.42    162.56 o 
  -8   2   8     2576.04     2943.12    416.15 o 
  -7   2   8     1415.99     1494.66    288.06 o 
  -6   2   8      337.60      257.75     78.85 o 
  -5   2   8     9853.37    10412.30    352.37 o 
  -4   2   8       74.97       91.81     24.47 o 
  -3   2   8     3427.16     3368.21     89.73 o 
  -2   2   8     8518.51     8688.83    298.17 o 
  -1   2   8     1477.54     1322.79     97.06 o 
   0   2   8     1557.29     1350.22     86.72 o 
   1   2   8      980.30     1028.29     74.65 o 
   2   2   8     6763.42     6651.49    218.93 o 
   3   2   8       65.08      109.95     41.65 o 
   4   2   8     1015.04     1117.62    144.16 o 
   5   2   8     1540.52     1627.49    197.03 o 
   6   2   8       94.88      138.08     69.65 o 
   7   2   8      412.79      419.82    113.84 o 
   8   2   8       33.02      132.15     73.78 o 
   9   2   8      547.28      500.62    144.07 o 
  -9   3   8     2312.91     2237.53    482.91 o 
  -8   3   8     4322.77     4691.11    686.07 o 
  -7   3   8      614.59      733.41    164.15 o 
  -6   3   8     8688.04     8733.57    284.54 o 
  -5   3   8       42.27      133.12     87.85 o 
  -4   3   8     2174.32     2141.83     67.57 o 
  -3   3   8     6158.03     6556.62    268.51 o 
  -2   3   8     2523.81     2562.37     85.71 o 
  -1   3   8    13862.81    13777.08    350.19 o 
   0   3   8     2508.30     2303.03    140.17 o 
   1   3   8     1106.33     1185.05    105.19 o 
   2   3   8       37.00       81.65     50.85 o 
   3   3   8      225.91      253.74     67.93 o 
   4   3   8     4754.09     4860.17    180.45 o 
   5   3   8       61.06      166.01     66.84 o 
   6   3   8       89.32       10.55     53.35 o 
   7   3   8      522.97      493.47    110.64 o 
   8   3   8      294.04      404.71    100.06 o 
   9   3   8       15.92       93.56     86.70 o 
  -9   4   8      766.20      677.69    155.86 o 
  -8   4   8      217.34      162.21    106.31 o 
  -7   4   8     1452.63     1647.50    291.78 o 
  -6   4   8     5466.39     5634.26    238.87 o 
  -5   4   8     4538.95     4607.08    325.01 o 
  -4   4   8    20572.85    21413.51    514.93 o 
  -3   4   8     3127.61     3088.48    106.81 o 
  -2   4   8      435.82      448.95     71.49 o 
  -1   4   8        4.28       57.79     33.22 o 
   0   4   8    21004.70    20192.30    587.05 o 
   1   4   8     1942.14     2028.41     89.82 o 
   2   4   8       72.85       86.66     44.00 o 
   3   4   8     3427.79     3429.93    155.53 o 
   4   4   8      258.47      227.61     73.97 o 
   5   4   8       15.17       13.25     54.94 o 
   6   4   8      198.42      203.42     75.36 o 
   7   4   8     1072.34     1117.50    192.05 o 
   8   4   8      155.71      352.83    120.05 o 
   9   4   8      183.51      163.72     77.42 o 
  -9   5   8      634.37      595.22    150.49 o 
  -8   5   8      766.41      769.06    179.81 o 
  -7   5   8      397.73      346.30    100.51 o 
  -6   5   8      145.28      154.00     83.73 o 
  -5   5   8       61.87       36.95     76.94 o 
  -4   5   8     1836.84     1989.52    187.71 o 
  -3   5   8      160.44      151.62     43.05 o 
  -2   5   8     8154.01     8846.14    426.54 o 
  -1   5   8      380.87      387.06     63.51 o 
   0   5   8     1098.49     1085.08     58.52 o 
   1   5   8     1493.95     1416.88    203.27 o 
   2   5   8    15057.49    15617.01    285.51 o 
   3   5   8     4182.98     4085.87    152.76 o 
   4   5   8     7619.16     7923.01    306.09 o 
   5   5   8     3929.06     3839.86    138.32 o 
   6   5   8     1121.12     1022.70    155.76 o 
   7   5   8       88.10       58.53     48.77 o 
   8   5   8     3951.30     4562.42    400.14 o 
  -9   6   8      284.55      231.32     91.31 o 
  -8   6   8     1739.53     1510.00    292.56 o 
  -7   6   8      111.83      205.39    106.05 o 
  -6   6   8     7118.33     6908.35    372.66 o 
  -5   6   8     1125.82     1012.45    219.39 o 
  -4   6   8        4.14       21.98     45.69 o 
  -3   6   8     2653.36     2663.59    123.26 o 
  -2   6   8     6840.22     6956.55    269.57 o 
  -1   6   8     4198.32     4464.58    209.52 o 
   0   6   8     6981.25     7236.33    278.26 o 
   1   6   8    12571.12    13136.43    451.19 o 
   2   6   8      615.81      733.42    129.20 o 
   3   6   8       28.54       46.38     40.76 o 
   4   6   8     5417.75     5669.34    254.03 o 
   5   6   8      296.21      367.03     70.84 o 
   6   6   8     2685.02     2490.65    199.28 o 
   7   6   8     2509.04     2410.84    203.25 o 
   8   6   8       10.31       80.83     60.46 o 
  -9   7   8       54.18      117.17    129.26 o 
  -8   7   8      375.60      296.54     96.25 o 
  -7   7   8      107.98      162.05     64.97 o 
  -6   7   8      400.92      452.77    103.44 o 
  -5   7   8     1298.43     1287.25    226.63 o 
  -4   7   8       99.66      114.91     55.96 o 
  -3   7   8     1425.98     1526.72    175.34 o 
  -2   7   8     4161.30     4051.25    138.45 o 
  -1   7   8     2883.11     2877.65    100.71 o 
   0   7   8     3539.36     3602.25    117.72 o 
   1   7   8     5396.11     5836.30    290.99 o 
   2   7   8     1766.72     1595.44    135.20 o 
   3   7   8     2687.24     2456.17    160.32 o 
   4   7   8       40.80       79.43     52.23 o 
   5   7   8     4858.00     5114.64    251.54 o 
   6   7   8      914.39      833.90    141.37 o 
   7   7   8       12.60       67.75     46.44 o 
   8   7   8     1953.79     1587.36    286.03 o 
  -8   8   8     1927.50     1453.98    372.71 o 
  -7   8   8      225.93      192.45    111.39 o 
  -6   8   8       75.33      135.87     85.04 o 
  -5   8   8       73.94      115.05     65.53 o 
  -4   8   8     3005.39     3039.12    113.28 o 
  -3   8   8     3583.12     3455.83    144.95 o 
  -2   8   8     1214.13     1258.71    135.65 o 
  -1   8   8      126.01      115.97     35.10 o 
   0   8   8      304.22      267.39     50.64 o 
   1   8   8     2753.39     2899.04    128.15 o 
   2   8   8     1199.55     1329.44    179.79 o 
   3   8   8       48.29       78.63     41.73 o 
   4   8   8     2381.12     2596.74    156.05 o 
   5   8   8       92.69      133.23     42.87 o 
   6   8   8      158.67      153.36     56.04 o 
   7   8   8       27.93      148.40     82.61 o 
   8   8   8      501.67      379.79    127.18 o 
  -8   9   8        3.52      -32.72    141.14 o 
  -7   9   8      583.74      603.32    138.29 o 
  -6   9   8     1728.06     1798.97    412.63 o 
  -5   9   8       17.35       45.82     98.92 o 
  -4   9   8     2094.19     2078.72    140.74 o 
  -3   9   8      631.12      550.32     90.09 o 
  -2   9   8      964.71      874.25    143.75 o 
  -1   9   8      947.81     1051.53    122.14 o 
   0   9   8     2324.05     2278.79     75.49 o 
   1   9   8      585.02      653.56    131.08 o 
   2   9   8     4437.27     4443.44    123.77 o 
   3   9   8      663.30      690.10    125.68 o 
   4   9   8     2596.23     2403.47    252.74 o 
   5   9   8        1.76       32.09     46.34 o 
   6   9   8      651.79      611.91    152.07 o 
   7   9   8      161.27      182.48     82.46 o 
  -7  10   8      218.81      222.03     86.40 o 
  -6  10   8      952.73      777.02    205.34 o 
  -5  10   8     1586.89     1462.51    226.64 o 
  -4  10   8     1417.50     1386.27    221.62 o 
  -3  10   8      150.07      127.99     49.27 o 
  -2  10   8     3874.93     4267.09    173.96 o 
  -1  10   8      302.39      242.00     53.04 o 
   0  10   8     1636.23     1651.40    129.49 o 
   1  10   8      559.38      505.41     82.97 o 
   2  10   8      365.44      364.32     68.75 o 
   3  10   8      638.01      628.01    101.43 o 
   4  10   8       90.70      157.71     63.94 o 
   5  10   8      170.92       97.96     68.06 o 
   6  10   8       24.27       74.17     84.36 o 
   7  10   8      335.54      352.67     91.54 o 
  -7  11   8      100.24      114.26     89.69 o 
  -6  11   8        2.80       89.69     99.72 o 
  -5  11   8      178.80      120.35     81.31 o 
  -4  11   8      111.49      119.08     51.37 o 
  -3  11   8      320.23      253.68     65.54 o 
  -2  11   8       20.56       57.22     37.27 o 
  -1  11   8      122.03       65.98     38.09 o 
   0  11   8      990.18      896.86    166.74 o 
   1  11   8      588.09      480.91    107.17 o 
   2  11   8      107.24      171.06     65.87 o 
   3  11   8      833.20      927.45    189.76 o 
   4  11   8      996.10     1057.19    208.23 o 
   5  11   8      142.53      134.62     81.87 o 
   6  11   8       79.08       87.05     68.17 o 
  -6  12   8      679.98      627.13    183.29 o 
  -5  12   8      127.63       34.18     83.85 o 
  -4  12   8     2169.47     2041.98    289.80 o 
  -3  12   8     1141.21     1016.17    148.74 o 
  -2  12   8     2180.65     2209.03    209.19 o 
  -1  12   8     4342.09     4784.78    403.33 o 
   0  12   8      537.64      506.43    142.57 o 
   1  12   8      947.80      941.56    146.43 o 
   2  12   8      481.22      489.45    109.05 o 
   3  12   8     2879.03     3155.29    353.32 o 
   4  12   8      427.62      450.48    102.79 o 
   5  12   8        4.24       69.04     61.47 o 
   6  12   8     1590.79     1618.48    236.65 o 
  -6  13   8     1203.88      775.40    214.93 o 
  -5  13   8     1538.37     1767.71    261.12 o 
  -4  13   8      464.71      361.07    104.00 o 
  -3  13   8     3996.22     3854.68    310.84 o 
  -2  13   8     2557.51     2623.19    619.24 o 
  -1  13   8      851.11      817.50    172.65 o 
   0  13   8     1375.22     1295.63    262.64 o 
   1  13   8      521.60      417.23    115.27 o 
   2  13   8     6183.40     6880.80    616.34 o 
   3  13   8     2194.58     2396.28    550.50 o 
   4  13   8       13.62       93.94     91.71 o 
   5  13   8      339.28      363.90    111.75 o 
  -5  14   8      255.13      199.34    121.23 o 
  -4  14   8      115.23       81.73     69.07 o 
  -3  14   8       27.57       58.11     55.99 o 
  -2  14   8     5327.73     5991.04    471.83 o 
  -1  14   8      865.51      966.09    198.14 o 
   0  14   8        7.69       36.88     97.19 o 
   1  14   8     1096.20     1172.62    244.11 o 
   2  14   8       28.62       37.69     94.02 o 
   3  14   8      662.55      740.99    166.32 o 
   4  14   8      182.32      190.71     87.08 o 
  -3  15   8       45.29      103.98     70.36 o 
  -2  15   8       27.47       -2.75    108.99 o 
  -1  15   8      257.97      283.85    162.27 o 
   0  15   8       38.81       94.15    105.43 o 
   1  15   8       61.54       97.63     71.25 o 
   2  15   8     1437.97     1204.44    301.82 o 
  -9   1   9       77.35       28.56     86.45 o 
  -8   1   9     2427.90     2745.64    558.11 o 
  -7   1   9     1589.99     1589.14    210.95 o 
  -6   1   9     1993.54     2036.53    378.28 o 
  -5   1   9     1568.54     1616.95    307.10 o 
  -4   1   9       19.49       60.21     23.40 o 
  -3   1   9      609.16      569.34     98.70 o 
  -2   1   9    20469.13    18929.98    700.04 o 
  -1   1   9      744.54      734.20    106.76 o 
   0   1   9      678.12      701.33     77.42 o 
   1   1   9     4544.05     4689.50    144.87 o 
   2   1   9     1319.45     1408.74    140.85 o 
   3   1   9     1211.87     1327.32    185.76 o 
   4   1   9     1741.13     1649.23    158.52 o 
   5   1   9      250.01      286.87    101.23 o 
   6   1   9      312.57      309.05    109.36 o 
   7   1   9      818.97      849.08    164.53 o 
   8   1   9       23.79       66.14     84.50 o 
  -9   2   9      876.67      759.50    156.12 o 
  -8   2   9        7.63      -14.67    132.21 o 
  -7   2   9      114.93      157.44     83.59 o 
  -6   2   9     9250.87     9813.51    547.26 o 
  -5   2   9     1220.63     1395.54    275.01 o 
  -4   2   9     1420.56     1539.81    105.29 o 
  -3   2   9     5776.29     6277.43    259.77 o 
  -2   2   9      653.50      789.63    130.13 o 
  -1   2   9     3182.57     3092.12    116.93 o 
   0   2   9       15.03       33.72     26.00 o 
   1   2   9     2451.23     2557.22    142.28 o 
   2   2   9    15951.94    16800.29    380.35 o 
   3   2   9      902.20      900.43    143.22 o 
   4   2   9     1563.88     1499.23     92.33 o 
   5   2   9     1065.41     1067.96    189.25 o 
   6   2   9     3567.94     3909.46    501.80 o 
   7   2   9       80.38       52.44     82.13 o 
   8   2   9     2509.12     2977.48    334.86 o 
  -9   3   9      589.34      530.79    137.81 o 
  -8   3   9     2075.71     2173.24    447.79 o 
  -7   3   9      222.96      286.76    112.88 o 
  -6   3   9     5462.99     5016.63    453.80 o 
  -5   3   9     2391.88     2590.46    286.11 o 
  -4   3   9     4676.28     4813.63    257.12 o 
  -3   3   9       72.30       77.56     47.45 o 
  -2   3   9    23341.58    24088.71    896.47 o 
  -1   3   9       78.32       90.83     35.94 o 
   0   3   9     1397.87     1190.66    101.21 o 
   1   3   9     4044.03     3987.25    150.57 o 
   2   3   9     5940.36     6009.98    273.55 o 
   3   3   9        3.93        6.86     43.60 o 
   4   3   9     1630.82     1557.60    240.14 o 
   5   3   9     2451.36     2454.61    166.40 o 
   6   3   9        9.10       11.55     94.82 o 
   7   3   9       82.82      129.77     87.75 o 
   8   3   9       29.54      101.52    120.60 o 
  -9   4   9        3.17      168.19    113.35 o 
  -8   4   9       34.14      -11.58    161.63 o 
  -7   4   9      436.01      362.17    134.39 o 
  -6   4   9      193.13      160.84     82.27 o 
  -5   4   9      299.28      379.73     86.56 o 
  -4   4   9      246.18      216.67     48.53 o 
  -3   4   9      331.05      401.13     64.23 o 
  -2   4   9      207.12      233.61     46.54 o 
  -1   4   9       45.10       81.29     25.76 o 
   0   4   9     3713.87     3854.84    117.74 o 
   1   4   9      215.56      193.29     53.81 o 
   2   4   9     2009.69     2045.92    119.93 o 
   3   4   9     4930.85     5100.96    279.72 o 
   4   4   9       18.59       19.67     64.71 o 
   5   4   9      426.02      309.35     87.31 o 
   6   4   9     2689.27     2865.69    363.50 o 
   7   4   9       59.47       91.60     64.35 o 
   8   4   9       71.66       79.72     89.60 o 
  -9   5   9      482.01      425.76    129.80 o 
  -8   5   9     1181.71     1168.89    264.22 o 
  -7   5   9       20.48       70.97     87.45 o 
  -6   5   9        9.51       66.58     74.45 o 
  -5   5   9      686.29      674.19    138.02 o 
  -4   5   9       60.92       80.12     32.76 o 
  -3   5   9      297.87      262.02     53.58 o 
  -2   5   9      112.76      146.58     37.27 o 
  -1   5   9     3162.68     2908.27    206.16 o 
   0   5   9     3349.33     3299.68    129.73 o 
   1   5   9      222.27      242.64     52.28 o 
   2   5   9     3931.15     4057.53    232.76 o 
   3   5   9      152.24      148.17     51.84 o 
   4   5   9     2442.22     2510.11    139.17 o 
   5   5   9     3020.16     2962.96    162.37 o 
   6   5   9      905.55      932.05    142.16 o 
   7   5   9     2401.89     2250.46    319.92 o 
   8   5   9      165.68      159.74     71.13 o 
  -9   6   9        1.29       55.17     91.62 o 
  -8   6   9     2240.78     2390.75    343.64 o 
  -7   6   9      520.07      441.76    101.03 o 
  -6   6   9       83.43      107.25     65.60 o 
  -5   6   9      368.24      324.65     80.27 o 
  -4   6   9      917.67      849.48     95.72 o 
  -3   6   9      691.53      689.63    120.87 o 
  -2   6   9     1228.39     1200.03    153.39 o 
  -1   6   9     2329.18     2437.19     76.68 o 
   0   6   9     4147.19     4507.52    206.62 o 
   1   6   9     1499.97     1620.62    162.22 o 
   2   6   9     1206.92     1207.79    180.71 o 
   3   6   9     1440.99     1471.63    197.13 o 
   4   6   9     6637.72     6490.65    443.30 o 
   5   6   9       10.52       93.59     78.49 o 
   6   6   9       88.11       55.95     57.40 o 
   7   6   9        7.25      167.61     95.16 o 
   8   6   9     2619.93     2228.73    469.58 o 
  -8   7   9       22.76      116.27     92.74 o 
  -7   7   9     3921.31     3240.75    462.98 o 
  -6   7   9     1836.66     1958.81    282.82 o 
  -5   7   9     3746.82     3879.18    157.39 o 
  -4   7   9    19729.13    20666.06    843.83 o 
  -3   7   9     1132.64     1154.65    167.53 o 
  -2   7   9      111.42      142.40     45.23 o 
  -1   7   9       25.47       43.23     37.67 o 
   0   7   9    18418.01    19379.03    634.89 o 
   1   7   9     1333.03     1376.49    189.64 o 
   2   7   9       53.34       57.28     70.44 o 
   3   7   9     8490.74     8995.85    324.97 o 
   4   7   9     1348.41     1305.63    246.35 o 
   5   7   9      775.23      740.32    143.53 o 
   6   7   9      379.16      456.01     96.99 o 
   7   7   9      799.52      742.71    136.92 o 
  -8   8   9     4685.84     4365.37    443.95 o 
  -7   8   9        9.25       49.73     85.48 o 
  -6   8   9     4189.92     3927.05    577.59 o 
  -5   8   9     2346.26     1993.92    367.43 o 
  -4   8   9     5104.73     4874.41    204.20 o 
  -3   8   9     8582.82     8690.33    426.03 o 
  -2   8   9       12.07        5.40     43.70 o 
  -1   8   9    13246.58    13353.45    426.66 o 
   0   8   9     8370.94     8450.79    385.32 o 
   1   8   9     3521.81     3355.93    146.37 o 
   2   8   9     1683.69     1616.37    120.76 o 
   3   8   9       51.01       58.97     62.80 o 
   4   8   9     8238.09     9166.10    539.20 o 
   5   8   9      361.10      348.53     76.04 o 
   6   8   9       19.17       45.31     45.74 o 
   7   8   9     1088.00      858.62    231.01 o 
  -8   9   9       51.23       86.82    173.11 o 
  -7   9   9     5133.84     5578.05    535.74 o 
  -6   9   9      164.06      178.00    107.76 o 
  -5   9   9     1088.56     1120.98    243.00 o 
  -4   9   9     6629.40     6280.76    374.02 o 
  -3   9   9     5583.33     5013.13    299.56 o 
  -2   9   9     3794.51     3755.43    126.85 o 
  -1   9   9     2614.80     2721.84    115.87 o 
   0   9   9     9942.98    10231.14    264.41 o 
   1   9   9      594.87      498.96     90.35 o 
   2   9   9      625.42      639.67    119.33 o 
   3   9   9     5768.03     6306.55    331.16 o 
   4   9   9      241.64      276.17     61.34 o 
   5   9   9      897.29      702.15    120.22 o 
   6   9   9      423.38      429.78    128.96 o 
   7   9   9     1215.36     1178.65    293.04 o 
  -7  10   9       26.55      137.55     60.82 o 
  -6  10   9     1209.21     1039.95    251.23 o 
  -5  10   9      897.86      803.08    202.78 o 
  -4  10   9      347.86      325.49     95.73 o 
  -3  10   9     1935.09     1710.70    209.69 o 
  -2  10   9       71.32      110.04     47.92 o 
  -1  10   9     1148.08     1184.83    197.61 o 
   0  10   9      384.32      341.88     73.61 o 
   1  10   9     3601.51     3621.36    173.78 o 
   2  10   9     2248.29     2288.31    148.42 o 
   3  10   9      207.86      202.67     59.71 o 
   4  10   9      718.48      625.89    121.44 o 
   5  10   9     1294.93     1337.43    275.76 o 
   6  10   9     1903.38     1932.88    306.63 o 
  -6  11   9     1796.65     1528.35    369.95 o 
  -5  11   9       36.56       57.57     87.45 o 
  -4  11   9      628.17      612.02    114.49 o 
  -3  11   9      898.28      805.40    144.22 o 
  -2  11   9     2943.91     3047.41    162.18 o 
  -1  11   9       17.63       34.32     39.01 o 
   0  11   9       18.78       39.83     55.97 o 
   1  11   9      365.20      337.61     62.62 o 
   2  11   9     4248.84     4481.73    222.82 o 
   3  11   9      642.45      749.43    143.95 o 
   4  11   9     1048.52     1014.43    196.23 o 
   5  11   9     1996.38     1804.29    390.60 o 
   6  11   9       23.13       45.14     64.73 o 
  -6  12   9      937.34      844.07    172.58 o 
  -5  12   9      347.05      430.96    104.24 o 
  -4  12   9      145.94       85.63     53.66 o 
  -3  12   9      200.49      198.89     65.00 o 
  -2  12   9       30.36       68.87     52.90 o 
  -1  12   9      915.69      861.87    160.46 o 
   0  12   9     1161.77     1048.28    215.35 o 
   1  12   9     2834.55     2837.42    414.53 o 
   2  12   9     1160.60     1063.24    227.07 o 
   3  12   9     1884.68     1813.71    333.61 o 
   4  12   9        9.55       44.65     54.06 o 
   5  12   9      238.52      203.83     65.49 o 
  -5  13   9     2178.91     2128.15    335.71 o 
  -4  13   9      127.73      118.29     93.43 o 
  -3  13   9       21.24       -3.21     95.55 o 
  -2  13   9     6058.63     6273.07    527.26 o 
  -1  13   9      687.18      693.03    154.83 o 
   0  13   9      261.16      309.34     94.56 o 
   1  13   9     2323.61     2651.49    417.09 o 
   2  13   9     1717.25     1842.99    365.46 o 
   3  13   9      391.51      410.49    123.07 o 
   4  13   9       52.06      196.29    113.90 o 
  -4  14   9     1004.90      999.51    547.22 o 
  -3  14   9     2507.79     2748.46    494.47 o 
  -2  14   9       14.18      -13.41     77.38 o 
  -1  14   9     3890.93     4046.39    310.46 o 
   0  14   9      882.00      960.00    165.06 o 
   1  14   9      450.24      398.60    124.47 o 
   2  14   9     1503.11     1494.64    351.83 o 
   3  14   9      447.95      392.07    127.28 o 
  -2  15   9     1117.21      902.34    216.12 o 
  -1  15   9       36.81       82.98    110.97 o 
   0  15   9     2427.18     2079.44    563.28 o 
   1  15   9     2271.03     2070.94    512.23 o 
  -9   0  10     5075.32     5926.18    559.54 o 
  -8   0  10      548.07      495.78    170.05 o 
  -7   0  10     1224.52     1335.78    400.14 o 
  -6   0  10    18611.07    20991.00    557.61 o 
  -5   0  10      192.65      244.48    171.78 o 
  -4   0  10      108.44       95.80    100.96 o 
  -3   0  10       96.28       98.64     64.61 o 
  -2   0  10    28952.20    28154.66    943.83 o 
  -1   0  10      360.35      396.32     87.05 o 
   0   0  10     1265.18     1161.06    235.33 o 
   1   0  10     4395.02     4135.76    457.51 o 
   2   0  10    21199.63    22035.91    949.23 o 
   3   0  10     1557.54     1950.78    498.45 o 
   4   0  10      679.20      798.07    250.38 o 
   5   0  10     9841.16    10160.61   1596.04 o 
   6   0  10       21.46       98.51     93.39 o 
   7   0  10     1599.46     1541.65    327.93 o 
   8   0  10     1806.17     1809.75    514.24 o 
  -9   1  10      269.20      315.71    117.01 o 
  -8   1  10      368.00      366.10    125.87 o 
  -7   1  10     3491.60     3867.65    333.38 o 
  -6   1  10     7891.17     8032.75    380.25 o 
  -5   1  10     7086.86     7866.21    271.02 o 
  -4   1  10      509.94      561.55    106.51 o 
  -3   1  10    12745.46    13377.42    553.45 o 
  -2   1  10      792.80      863.98    158.08 o 
  -1   1  10     6326.81     6287.36    246.48 o 
   0   1  10     2822.31     2770.44    115.16 o 
   1   1  10     5383.73     5307.69    145.36 o 
   2   1  10    15513.36    16181.04    564.71 o 
   3   1  10      284.53      293.21     89.33 o 
   4   1  10     2597.49     2744.16    190.92 o 
   5   1  10      103.96      177.05     77.33 o 
   6   1  10    11624.26    14090.29    932.95 o 
   7   1  10     1493.26     1557.15    272.05 o 
   8   1  10       48.46       97.27     86.21 o 
  -9   2  10     4085.28     4071.26    215.01 o 
  -8   2  10       16.98       91.48     72.29 o 
  -7   2  10     5576.25     5966.63    476.32 o 
  -6   2  10     4673.26     4802.88    257.43 o 
  -5   2  10     3753.11     4201.64    284.48 o 
  -4   2  10     8834.63     9598.55    415.53 o 
  -3   2  10       25.50       74.85     42.29 o 
  -2   2  10    29139.40    27325.63    893.19 o 
  -1   2  10     1785.23     1700.34     81.78 o 
   0   2  10     8127.99     8231.67    296.65 o 
   1   2  10    15678.62    16170.54    596.63 o 
   2   2  10     2961.08     2886.11    178.36 o 
   3   2  10    14216.08    15160.94    421.71 o 
   4   2  10     1169.36     1471.08    262.13 o 
   5   2  10     8252.72     9464.15    679.30 o 
   6   2  10     1525.48     1630.09    244.23 o 
   7   2  10      940.63      901.03    174.86 o 
   8   2  10     2179.27     2581.02    346.54 o 
  -9   3  10      911.18      799.76    204.72 o 
  -8   3  10     8455.20     9745.09    751.52 o 
  -7   3  10      779.61      712.02    182.44 o 
  -6   3  10     5980.38     6041.97    321.10 o 
  -5   3  10     9998.93    10550.34    603.57 o 
  -4   3  10    10045.57    10706.83    549.30 o 
  -3   3  10    23276.57    26795.77   1030.55 o 
  -2   3  10      549.40      618.68    103.95 o 
  -1   3  10    26282.20    26416.30    640.39 o 
   0   3  10    19784.65    19894.76    705.81 o 
   1   3  10     7452.06     7313.59    382.80 o 
   2   3  10    15297.39    16687.23    598.32 o 
   3   3  10       90.27      166.37     52.54 o 
   4   3  10    16689.29    18241.19    983.87 o 
   5   3  10     4714.45     5229.14    346.96 o 
   6   3  10      885.10      998.59    171.06 o 
   7   3  10     3959.28     4482.05    340.05 o 
   8   3  10      677.73      714.77    138.56 o 
  -9   4  10     1718.75     1311.81    394.41 o 
  -8   4  10      473.47      340.11    113.89 o 
  -7   4  10     5415.60     5372.60    495.63 o 
  -6   4  10        5.11       83.75     86.51 o 
  -5   4  10     7075.59     6906.71    437.14 o 
  -4   4  10    32265.61    37349.70    431.88 o 
  -3   4  10       19.11       58.86     47.10 o 
  -2   4  10     3966.69     4038.02    207.03 o 
  -1   4  10     3929.44     3783.08    131.96 o 
   0   4  10    30216.91    33574.42   1186.63 o 
   1   4  10    12681.31    12664.99    434.60 o 
   2   4  10     1384.99     1387.51    201.31 o 
   3   4  10    13027.10    13508.68    535.62 o 
   4   4  10        0.05       13.85     30.82 o 
   5   4  10     3856.91     4434.01    308.73 o 
   6   4  10     3920.24     4202.16    447.81 o 
   7   4  10     1048.95     1024.01    172.65 o 
   8   4  10     2366.54     2087.79    515.73 o 
  -8   5  10    10648.71    11908.38    684.69 o 
  -7   5  10     1658.15     1609.07    178.73 o 
  -6   5  10       24.33       13.69     81.71 o 
  -5   5  10     3893.02     3638.34    396.53 o 
  -4   5  10      661.45      731.71    150.31 o 
  -3   5  10     7401.71     8027.76    275.30 o 
  -2   5  10      262.53      300.69     59.61 o 
  -1   5  10     9730.45     9671.66    402.58 o 
   0   5  10     4088.95     4310.69    259.80 o 
   1   5  10     1874.58     1848.85    228.44 o 
   2   5  10     2663.36     2533.88    121.39 o 
   3   5  10      401.59      398.83     79.23 o 
   4   5  10    14834.25    15210.72    559.26 o 
   5   5  10      567.90      579.63    101.89 o 
   6   5  10       63.06      132.04     81.39 o 
   7   5  10      968.89      861.50    167.26 o 
  -8   6  10     2524.04     2276.51    501.86 o 
  -7   6  10      480.54      451.42    116.59 o 
  -6   6  10     1090.20      914.87    192.09 o 
  -5   6  10      175.69      109.62     92.10 o 
  -4   6  10     9835.96    10484.15    607.53 o 
  -3   6  10       30.58       59.63     37.76 o 
  -2   6  10      937.40      844.66    139.91 o 
  -1   6  10     4876.61     4742.83    280.66 o 
   0   6  10     6425.29     6660.55    251.35 o 
   1   6  10      239.91      235.46     73.02 o 
   2   6  10       50.69       86.89     41.10 o 
   3   6  10     3594.85     3756.47    181.45 o 
   4   6  10     2289.38     2095.21    261.49 o 
   5   6  10      666.30      584.26    129.03 o 
   6   6  10     1028.11     1129.58    227.26 o 
   7   6  10     3680.05     3453.98    464.17 o 
  -8   7  10     1090.03      891.54    210.51 o 
  -7   7  10      461.29      492.03    146.50 o 
  -6   7  10       13.34       27.50     70.66 o 
  -5   7  10     3212.09     2720.62    252.77 o 
  -4   7  10       30.88       55.12     52.64 o 
  -3   7  10      527.50      552.94     81.60 o 
  -2   7  10     1166.56     1134.35    122.85 o 
  -1   7  10     1555.88     1496.01    198.34 o 
   0   7  10       20.20       23.69     40.64 o 
   1   7  10      765.93      812.89    154.51 o 
   2   7  10      654.88      723.02    110.59 o 
   3   7  10       11.96       53.17     60.06 o 
   4   7  10     2034.56     1878.84    200.42 o 
   5   7  10      412.37      445.69     90.86 o 
   6   7  10     1528.33     1416.07    194.87 o 
   7   7  10      731.10      742.69    153.48 o 
  -7   8  10     2347.37     1569.47    413.73 o 
  -6   8  10     2838.04     2348.38    271.47 o 
  -5   8  10        0.92       60.04     80.37 o 
  -4   8  10      280.07      264.75     71.21 o 
  -3   8  10      489.08      417.87     59.55 o 
  -2   8  10     8797.24     8971.11    419.76 o 
  -1   8  10     1509.27     1663.97    253.56 o 
   0   8  10       88.72      120.93     37.68 o 
   1   8  10      799.62      869.28    132.98 o 
   2   8  10     1481.73     1537.87    192.60 o 
   3   8  10     4555.88     4760.27    242.88 o 
   4   8  10      249.46      232.76     74.82 o 
   5   8  10      534.17      427.84     91.81 o 
   6   8  10      482.92      400.01     92.23 o 
  -7   9  10        3.01       85.51     99.59 o 
  -6   9  10     4724.23     4328.13    494.68 o 
  -5   9  10     1771.10     1450.93    340.83 o 
  -4   9  10      116.93       90.23     46.60 o 
  -3   9  10     4578.85     4705.88    214.77 o 
  -2   9  10      242.11      268.27     74.25 o 
  -1   9  10     2393.30     2514.96    164.48 o 
   0   9  10     2505.19     2615.39    132.52 o 
   1   9  10     1416.30     1372.73    186.07 o 
   2   9  10     9075.21     9704.87    448.31 o 
   3   9  10      454.93      532.99     89.77 o 
   4   9  10       19.38       91.83     48.57 o 
   5   9  10     1198.06     1214.46    166.99 o 
   6   9  10     2372.30     2168.57    387.92 o 
  -6  10  10     1802.93     1413.11    351.69 o 
  -5  10  10     2052.01     1564.43    314.22 o 
  -4  10  10       82.13       61.39     59.84 o 
  -3  10  10        0.49       79.18     49.17 o 
  -2  10  10    13643.50    14771.63    560.22 o 
  -1  10  10      559.89      618.23    117.67 o 
   0  10  10       21.16       65.44     56.70 o 
   1  10  10     5706.89     6255.11    193.94 o 
   2  10  10     1509.16     1502.54    178.37 o 
   3  10  10     1484.12     1398.49    214.03 o 
   4  10  10     2785.22     3008.42    344.55 o 
   5  10  10     1932.99     1953.85    295.96 o 
  -6  11  10      777.11      625.42    138.51 o 
  -5  11  10       69.69       68.14     68.94 o 
  -4  11  10       61.01      110.19     98.50 o 
  -3  11  10     1509.37     1383.88    177.03 o 
  -2  11  10       15.09       29.78     82.96 o 
  -1  11  10      364.35      376.34     80.22 o 
   0  11  10      345.72      372.56     82.02 o 
   1  11  10        7.53        3.80     53.63 o 
   2  11  10     1090.40     1003.33    192.69 o 
   3  11  10        0.08       -4.27     93.41 o 
   4  11  10       46.61      115.81     50.70 o 
   5  11  10      348.02      357.62    108.81 o 
  -5  12  10       20.53      -70.16    170.85 o 
  -4  12  10       66.30      151.97    141.90 o 
  -3  12  10     1893.19     2048.79    370.27 o 
  -2  12  10      291.91      339.54    101.62 o 
  -1  12  10      357.48      308.98     94.24 o 
   0  12  10        7.92       40.98     75.15 o 
   1  12  10      639.47      792.38    216.09 o 
   2  12  10        4.22       32.99     47.87 o 
   3  12  10      483.51      503.48    130.73 o 
   4  12  10       51.34       99.65     80.65 o 
  -4  13  10      241.33       42.10    187.39 o 
  -3  13  10      244.43      237.99    128.64 o 
  -2  13  10       12.53       44.01     87.21 o 
  -1  13  10      591.46      615.45    144.15 o 
   0  13  10        7.76       99.24     83.06 o 
   1  13  10      256.28      338.22    107.78 o 
   2  13  10     1154.02      922.19    208.42 o 
   3  13  10      319.83      322.22    107.40 o 
  -2  14  10      772.88      698.46    209.06 o 
  -1  14  10        3.72      130.98     88.21 o 
   0  14  10       83.18       84.71     79.26 o 
   1  14  10       15.40       57.31     85.13 o 
  -8   1  11      935.19      822.60    160.70 o 
  -7   1  11      450.39      450.70    121.41 o 
  -6   1  11      146.66      206.39     90.54 o 
  -5   1  11     1087.29     1182.39    244.71 o 
  -4   1  11      668.50      688.62    123.85 o 
  -3   1  11      338.94      418.13     71.09 o 
  -2   1  11    10065.98     9082.37    410.52 o 
  -1   1  11      138.37      159.99     44.22 o 
   0   1  11      416.90      374.32     67.52 o 
   1   1  11     1451.93     1591.08    201.36 o 
   2   1  11     1636.65     1545.43    244.59 o 
   3   1  11      775.10      869.91    193.21 o 
   4   1  11     3655.87     3774.55    267.60 o 
   5   1  11      747.72      836.34    138.94 o 
   6   1  11       36.17       93.51     74.83 o 
   7   1  11      133.07       88.72     47.73 o 
  -8   2  11     1146.29      934.74    201.35 o 
  -7   2  11      173.57      232.50    101.74 o 
  -6   2  11     9154.82     9612.79    350.07 o 
  -5   2  11      182.21      294.84    113.47 o 
  -4   2  11       18.70       31.54     70.36 o 
  -3   2  11     3674.15     3894.71    154.05 o 
  -2   2  11     1784.60     1462.59    113.59 o 
  -1   2  11     2875.06     2795.77     93.17 o 
   0   2  11     2371.56     2421.54    138.77 o 
   1   2  11     3091.75     3061.22    235.37 o 
   2   2  11     7213.97     7849.00    415.53 o 
   3   2  11      201.03      268.41     81.77 o 
   4   2  11        0.35       36.82     95.70 o 
   5   2  11      487.89      479.93    108.31 o 
   6   2  11     1378.82     1782.53    288.83 o 
   7   2  11      775.68      831.37    183.28 o 
  -8   3  11      130.80      120.80     94.80 o 
  -7   3  11      288.81      249.09     91.60 o 
  -6   3  11     2090.28     2055.10    479.73 o 
  -5   3  11      122.09       87.82     87.98 o 
  -4   3  11      207.98      200.55     59.86 o 
  -3   3  11      102.06      158.98     67.73 o 
  -2   3  11    10715.65    11123.45    442.24 o 
  -1   3  11      126.14      157.32     43.09 o 
   0   3  11     3308.57     3319.28    180.17 o 
   1   3  11     1282.55     1383.78    207.39 o 
   2   3  11     4665.72     4882.63    148.17 o 
   3   3  11      329.89      326.51    100.62 o 
   4   3  11     2667.13     3137.22    272.05 o 
   5   3  11     1738.11     2074.89    280.54 o 
   6   3  11      162.61      168.20    109.63 o 
   7   3  11      313.76      251.19     99.77 o 
  -8   4  11        9.39       27.86     83.15 o 
  -7   4  11     1914.25     1713.01    253.47 o 
  -6   4  11      519.41      450.07     93.80 o 
  -5   4  11       28.45      165.82     90.95 o 
  -4   4  11     1830.82     1905.41    350.76 o 
  -3   4  11      447.39      449.58     86.74 o 
  -2   4  11        1.46       27.77     46.05 o 
  -1   4  11       28.45       65.94     59.79 o 
   0   4  11      484.41      571.33    104.38 o 
   1   4  11      610.76      582.32     97.56 o 
   2   4  11        1.45       38.08     42.05 o 
   3   4  11       35.88       45.28     48.59 o 
   4   4  11        8.80      111.86     95.06 o 
   5   4  11       44.27      108.43     79.74 o 
   6   4  11     1378.23     1402.44    266.97 o 
   7   4  11       16.91       89.26    101.05 o 
  -8   5  11     1053.74      870.70    236.65 o 
  -7   5  11      142.53      112.14     83.79 o 
  -6   5  11     1507.76     1394.49    240.16 o 
  -5   5  11      274.04      245.19     86.67 o 
  -4   5  11     1364.81     1337.55    242.99 o 
  -3   5  11     1900.04     1766.33    136.40 o 
  -2   5  11      487.74      481.74     94.18 o 
  -1   5  11       11.03       20.76     47.29 o 
   0   5  11       54.77      105.37     46.65 o 
   1   5  11      879.37      927.06    145.64 o 
   2   5  11        5.71       35.91     65.01 o 
   3   5  11       95.89      173.74     66.06 o 
   4   5  11      361.52      277.66     97.64 o 
   5   5  11      365.50      317.33     96.33 o 
   6   5  11        4.08      112.19     78.86 o 
   7   5  11      271.66      160.30     66.37 o 
  -7   6  11     1292.45     1112.03    245.46 o 
  -6   6  11      285.03      252.91     84.47 o 
  -5   6  11      557.55      548.34    117.20 o 
  -4   6  11      231.79      220.55     58.66 o 
  -3   6  11      965.45     1014.15    157.93 o 
  -2   6  11     1925.71     1922.33    272.58 o 
  -1   6  11      751.96      809.13    136.51 o 
   0   6  11      135.21      187.34     59.09 o 
   1   6  11        4.35       14.81     55.78 o 
   2   6  11       91.82      125.95     54.90 o 
   3   6  11      476.48      454.32     93.50 o 
   4   6  11     3408.27     3655.12    295.69 o 
   5   6  11      145.14      258.12     81.06 o 
   6   6  11        6.52       72.53     88.95 o 
  -7   7  11     1097.40      876.07    139.96 o 
  -6   7  11       19.11       96.55     69.74 o 
  -5   7  11      971.37      778.60    134.72 o 
  -4   7  11     8431.80     8734.73    650.91 o 
  -3   7  11       86.87      111.39     41.40 o 
  -2   7  11      194.76      142.54     51.31 o 
  -1   7  11     1038.73     1089.05    140.81 o 
   0   7  11    14959.02    15094.84    682.57 o 
   1   7  11     3581.69     3805.49    204.64 o 
   2   7  11     1542.51     1602.24    160.31 o 
   3   7  11     3669.74     3663.65    290.25 o 
   4   7  11      162.59      147.60     55.40 o 
   5   7  11      564.62      557.98    125.40 o 
   6   7  11     1792.62     1717.45    241.93 o 
  -7   8  11      264.83      177.52    104.43 o 
  -6   8  11      104.51       79.99     62.63 o 
  -5   8  11     2644.35     2349.41    293.13 o 
  -4   8  11     4619.15     5240.11    528.30 o 
  -3   8  11     3736.43     4385.36    240.42 o 
  -2   8  11      298.19      384.93     77.78 o 
  -1   8  11     5743.18     6217.85    280.30 o 
   0   8  11     2893.70     2772.36    130.59 o 
   1   8  11      927.92      943.66    144.35 o 
   2   8  11     4129.67     4327.35    284.20 o 
   3   8  11        3.11       20.27     51.34 o 
   4   8  11     4892.54     4514.72    321.58 o 
   5   8  11     1212.12     1193.92    210.16 o 
   6   8  11       18.38       57.65     50.47 o 
  -6   9  11      305.52      263.88     95.93 o 
  -5   9  11      318.16      304.06     84.95 o 
  -4   9  11     3110.71     3170.38    331.01 o 
  -3   9  11      387.15      397.54     85.89 o 
  -2   9  11     2293.03     2282.01    134.38 o 
  -1   9  11     3739.26     3336.79    138.59 o 
   0   9  11     3904.00     4130.80    198.70 o 
   1   9  11      754.71      729.04    140.68 o 
   2   9  11      132.29      186.53     64.99 o 
   3   9  11     7002.11     7454.64    564.75 o 
   4   9  11       68.33       74.00     51.85 o 
   5   9  11      203.69      146.14     79.64 o 
  -6  10  11      424.70      308.90    134.51 o 
  -5  10  11     2959.05     2815.23    732.81 o 
  -4  10  11      104.48      142.67    142.02 o 
  -3  10  11      661.41      540.71    104.09 o 
  -2  10  11      402.80      228.30     51.15 o 
  -1  10  11     1634.55     1433.63    232.17 o 
   0  10  11      314.03      406.27     97.12 o 
   1  10  11      218.79      236.68     56.12 o 
   2  10  11     2178.31     2159.86    136.98 o 
   3  10  11        5.27       70.69     36.37 o 
   4  10  11      279.58      235.18     73.64 o 
   5  10  11        0.13       36.50     83.97 o 
  -5  11  11      533.13      428.05    142.00 o 
  -4  11  11        9.45      -39.96    140.33 o 
  -3  11  11      257.15      281.11    180.27 o 
  -2  11  11     1378.44     1299.21    204.01 o 
  -1  11  11     1382.90     1205.10    220.48 o 
   0  11  11     1066.67     1004.30    129.16 o 
   1  11  11       52.51       84.18     58.50 o 
   2  11  11     1103.42      952.29    175.16 o 
   3  11  11      221.89      243.84     72.77 o 
   4  11  11      132.31      123.99     61.14 o 
  -4  12  11     1003.06     1004.48    183.65 o 
  -3  12  11      634.15      410.28    155.35 o 
  -2  12  11       18.23       62.61     55.49 o 
  -1  12  11       61.55       73.26     68.85 o 
   0  12  11      207.79      330.69    115.27 o 
   1  12  11       87.11      138.46     65.52 o 
   2  12  11      919.84      809.33    169.11 o 
   3  12  11        0.82      102.89     89.87 o 
  -3  13  11      417.56      271.45    234.79 o 
  -2  13  11     2098.54     1719.86    444.24 o 
  -1  13  11       66.18       54.40     95.26 o 
   0  13  11       20.95      -23.38    106.55 o 
   1  13  11     1829.85     1628.39    417.57 o 
  -8   0  12     1466.88     1185.68    384.94 o 
  -7   0  12      121.61      128.50    113.34 o 
  -6   0  12     3572.55     3578.94    991.58 o 
  -5   0  12     1435.63     1416.76    433.91 o 
  -4   0  12      502.17      566.49    180.26 o 
  -3   0  12     1492.84     1854.63    481.85 o 
  -2   0  12     1413.07     1483.22    157.05 o 
  -1   0  12      803.89      801.37    221.14 o 
   0   0  12    10413.67    10837.05   1542.68 o 
   1   0  12       39.93      188.35    115.68 o 
   2   0  12     2376.31     2677.39    622.83 o 
   3   0  12      370.95      415.98    190.12 o 
   4   0  12     1244.55     1412.34    365.15 o 
   5   0  12       13.00       31.16    151.31 o 
   6   0  12     1806.98     1662.40    576.23 o 
   7   0  12       12.19      123.46     82.10 o 
  -8   1  12      750.58      537.28    148.62 o 
  -7   1  12      824.19      828.12    179.20 o 
  -6   1  12      679.98      666.91    148.09 o 
  -5   1  12       43.26      106.25     84.20 o 
  -4   1  12     6874.59     7658.94    474.12 o 
  -3   1  12       13.64       56.32     67.38 o 
  -2   1  12      157.31      161.74     43.57 o 
  -1   1  12     1132.19     1077.28    130.25 o 
   0   1  12      264.14      291.17     53.56 o 
   1   1  12        8.09      126.48     83.71 o 
   2   1  12      382.02      330.69     88.80 o 
   3   1  12      331.45      436.51     84.93 o 
   4   1  12      193.95      289.54     78.77 o 
   5   1  12      202.59      227.91    101.47 o 
   6   1  12      312.54      244.64    107.54 o 
   7   1  12        3.29       56.57     77.85 o 
  -8   2  12       13.37       -2.30     98.38 o 
  -7   2  12       30.35      173.96    100.14 o 
  -6   2  12      115.36      189.50     85.13 o 
  -5   2  12      335.10      392.73    106.16 o 
  -4   2  12      178.50      296.97     89.68 o 
  -3   2  12       36.59        8.66     47.03 o 
  -2   2  12     1443.87     1420.44    232.04 o 
  -1   2  12      107.78      123.23     42.56 o 
   0   2  12       12.53       34.55     40.39 o 
   1   2  12     1293.48     1478.31    283.64 o 
   2   2  12      487.32      481.15    131.88 o 
   3   2  12       27.15       58.02     63.09 o 
   4   2  12      691.59      701.17    135.53 o 
   5   2  12      500.03      472.90    100.05 o 
   6   2  12       12.82      121.83     63.58 o 
  -8   3  12      318.59      186.88    142.51 o 
  -7   3  12       43.34      111.09     85.92 o 
  -6   3  12       18.06       22.57     85.27 o 
  -5   3  12       84.90       97.88     84.18 o 
  -4   3  12     1877.03     1960.15    407.53 o 
  -3   3  12     1568.02     1553.70    287.30 o 
  -2   3  12        7.77       35.63     35.53 o 
  -1   3  12     1498.11     1454.46    270.38 o 
   0   3  12      334.55      393.72     74.16 o 
   1   3  12      375.62      456.71     91.70 o 
   2   3  12     1838.07     1737.39    298.62 o 
   3   3  12        3.73       61.72     97.27 o 
   4   3  12     1246.21     1498.63    237.05 o 
   5   3  12      715.03      821.30    156.50 o 
   6   3  12       42.00      100.90     73.54 o 
  -7   4  12      120.00      126.04     88.29 o 
  -6   4  12      343.11      307.17    100.88 o 
  -5   4  12      226.36      304.05     94.34 o 
  -4   4  12     1451.46     1497.58    320.26 o 
  -3   4  12        4.85      103.32     52.87 o 
  -2   4  12      624.08      726.27    122.41 o 
  -1   4  12        2.29       75.01     63.13 o 
   0   4  12     6692.01     6715.37    367.90 o 
   1   4  12      630.17      573.41    121.40 o 
   2   4  12     2830.45     3133.51    223.52 o 
   3   4  12     1291.32     1251.26    234.77 o 
   4   4  12      476.05      552.35    118.09 o 
   5   4  12       36.22       46.67     71.18 o 
   6   4  12     2035.87     1928.84    222.43 o 
  -7   5  12       28.38       56.60     78.02 o 
  -6   5  12     3792.95     3467.51    355.46 o 
  -5   5  12      597.59      424.20    142.09 o 
  -4   5  12     2644.95     2271.19    317.07 o 
  -3   5  12      106.14       75.44     77.77 o 
  -2   5  12     3291.61     3615.46    202.68 o 
  -1   5  12       40.55       56.02     51.17 o 
   0   5  12       38.94       55.37     53.16 o 
   1   5  12      639.11      642.44    119.58 o 
   2   5  12       30.97       94.39     56.11 o 
   3   5  12      136.43      183.29     67.01 o 
   4   5  12       14.91       52.10     78.74 o 
   5   5  12       27.02      106.05     58.61 o 
   6   5  12      199.42      187.26     87.58 o 
  -7   6  12       50.94      105.34     80.61 o 
  -6   6  12      223.57       83.06     67.05 o 
  -5   6  12     1908.70     1808.32    338.35 o 
  -4   6  12       81.11      121.71     71.67 o 
  -3   6  12     1180.86     1329.13    260.94 o 
  -2   6  12     4052.59     4458.03    238.91 o 
  -1   6  12      108.35      170.63     54.88 o 
   0   6  12       11.30       75.98     50.54 o 
   1   6  12     1766.32     1693.72    254.52 o 
   2   6  12     2553.45     2778.10    235.08 o 
   3   6  12       99.42      165.80     80.82 o 
   4   6  12     1222.39     1050.30    174.66 o 
   5   6  12     1026.12     1019.93    178.50 o 
   6   6  12       19.28       74.48     71.26 o 
  -6   7  12      794.84      610.93    127.61 o 
  -5   7  12      360.65      391.21    101.96 o 
  -4   7  12     1481.22     1400.17    325.96 o 
  -3   7  12     1581.29     1845.09    267.89 o 
  -2   7  12      616.66      686.77    116.61 o 
  -1   7  12      867.30      857.48    168.77 o 
   0   7  12      337.66      315.52     74.72 o 
   1   7  12     1711.59     1718.81    266.26 o 
   2   7  12      204.87      222.74     74.55 o 
   3   7  12        0.86       40.94     48.66 o 
   4   7  12      935.94     1063.80    176.09 o 
   5   7  12      124.75      125.98     79.41 o 
  -6   8  12       20.77        6.23     80.75 o 
  -5   8  12      354.95      254.84     97.84 o 
  -4   8  12      499.79      546.64    147.92 o 
  -3   8  12       57.13      187.52     71.50 o 
  -2   8  12      112.53      108.01     57.19 o 
  -1   8  12      680.98      551.88    110.15 o 
   0   8  12     1441.21     1631.40    261.65 o 
   1   8  12      422.32      422.65     71.56 o 
   2   8  12      334.23      345.32     77.23 o 
   3   8  12       17.17        1.71     62.88 o 
   4   8  12      356.13      283.79     79.16 o 
   5   8  12       77.15       69.31     51.83 o 
  -5   9  12       28.31      119.05    158.31 o 
  -4   9  12      290.87      263.12     83.69 o 
  -3   9  12       81.03       58.33     77.17 o 
  -2   9  12      955.34      870.30    151.80 o 
  -1   9  12       27.46       36.62     48.34 o 
   0   9  12       44.16       72.23     60.02 o 
   1   9  12       41.07       64.37     55.85 o 
   2   9  12      156.44      228.91     70.09 o 
   3   9  12      199.71      156.60     47.78 o 
   4   9  12       89.33      120.55     73.26 o 
  -5  10  12      170.22      189.14    100.26 o 
  -4  10  12      720.68      696.80    221.48 o 
  -3  10  12       82.34       53.08    121.11 o 
  -2  10  12     1483.48     1307.63    172.61 o 
  -1  10  12      221.40      188.53     61.82 o 
   0  10  12      709.24      573.18    150.00 o 
   1  10  12      167.90      125.02     44.71 o 
   2  10  12      574.61      441.08     91.61 o 
   3  10  12       11.47       79.27     38.78 o 
   4  10  12     1006.16     1065.92    222.41 o 
  -4  11  12      454.69      421.14    212.89 o 
  -3  11  12        0.59       41.88     90.24 o 
  -2  11  12      156.79      161.78     73.27 o 
  -1  11  12     1018.13      974.34    213.70 o 
   0  11  12      135.82      128.90     48.16 o 
   1  11  12       18.19       48.41     40.29 o 
   2  11  12      317.03      278.91     85.32 o 
   3  11  12      169.41      250.49     88.49 o 
  -2  12  12     1804.60     1507.60    417.80 o 
  -1  12  12      484.85      507.26    118.26 o 
   0  12  12     1237.88     1060.01    195.37 o 
   1  12  12       27.22       96.22     70.11 o 
  -7   1  13       97.56       85.20     73.62 o 
  -6   1  13      455.27      449.38    110.08 o 
  -5   1  13      531.02      569.86     98.20 o 
  -4   1  13       48.66       82.39     85.38 o 
  -3   1  13     1403.27     1296.59    195.47 o 
  -2   1  13     2316.66     2088.53    140.23 o 
  -1   1  13       11.84       54.22     55.31 o 
   0   1  13       86.49       90.22     56.31 o 
   1   1  13      132.53      151.90     55.68 o 
   2   1  13     2674.97     2944.32    229.58 o 
   3   1  13      912.56      964.55    177.19 o 
   4   1  13      920.54      976.49    183.71 o 
   5   1  13      389.74      445.98    108.95 o 
   6   1  13       29.44       34.41     86.92 o 
  -7   2  13      381.15      421.75    112.71 o 
  -6   2  13     5001.03     5129.54    325.17 o 
  -5   2  13        8.29       85.35     89.70 o 
  -4   2  13      412.46      389.88    103.64 o 
  -3   2  13     1343.90     1457.29    311.49 o 
  -2   2  13     4868.27     4984.35    298.22 o 
  -1   2  13      918.79      793.53    123.04 o 
   0   2  13     2619.99     2690.02    213.55 o 
   1   2  13     2167.26     2117.50    200.33 o 
   2   2  13      170.21      172.14     82.74 o 
   3   2  13      120.32       88.88     72.19 o 
   4   2  13     1054.90     1029.02    226.88 o 
   5   2  13        1.08       74.79     73.68 o 
   6   2  13      607.68      692.48    164.65 o 
  -7   3  13      189.89      180.52     97.24 o 
  -6   3  13        1.38      -55.45    113.19 o 
  -5   3  13      308.48      308.21    103.99 o 
  -4   3  13      217.33      165.64     70.26 o 
  -3   3  13      403.69      398.97    133.72 o 
  -2   3  13     2716.79     2668.26    241.04 o 
  -1   3  13       17.79       75.93     52.33 o 
   0   3  13      326.31      328.55    111.95 o 
   1   3  13      372.75      308.29     80.37 o 
   2   3  13     3499.93     3572.89    196.96 o 
   3   3  13       90.32      160.66     75.00 o 
   4   3  13     1631.23     1668.62    317.57 o 
   5   3  13      342.99      459.84    116.78 o 
  -7   4  13      800.73      683.75    157.83 o 
  -6   4  13      574.11      502.06    113.50 o 
  -5   4  13      320.39      178.20     92.83 o 
  -4   4  13     1940.54     1870.58    389.65 o 
  -3   4  13      986.94     1050.19    216.59 o 
  -2   4  13        5.06       29.26     61.82 o 
  -1   4  13      318.97      283.75     58.79 o 
   0   4  13      478.39      447.94     92.03 o 
   1   4  13       12.47       83.41     58.36 o 
   2   4  13      149.46      136.61     56.71 o 
   3   4  13       25.24       44.66    100.34 o 
   4   4  13      100.53       97.37     71.78 o 
   5   4  13      275.67      375.60    125.60 o 
  -6   5  13     1061.58      806.99    176.42 o 
  -5   5  13       29.00      147.42    122.44 o 
  -4   5  13      822.20      928.44    191.46 o 
  -3   5  13      729.40      841.81    202.13 o 
  -2   5  13       68.46      138.93     57.45 o 
  -1   5  13      118.11       92.33     49.44 o 
   0   5  13      100.44       66.02     49.80 o 
   1   5  13      107.71      150.83     56.60 o 
   2   5  13       17.24      119.15     86.30 o 
   3   5  13      206.64      319.18    105.71 o 
   4   5  13      302.25      251.31     73.82 o 
   5   5  13      266.67      285.76    101.73 o 
  -6   6  13      619.06      427.19    205.21 o 
  -5   6  13       63.26      143.79     91.97 o 
  -4   6  13      837.83      921.24    221.27 o 
  -3   6  13      569.66      631.07    173.88 o 
  -2   6  13      621.77      679.32    133.95 o 
  -1   6  13       48.75       87.73     48.06 o 
   0   6  13       58.75       90.45     43.89 o 
   1   6  13       57.18      124.91     61.63 o 
   2   6  13      199.18      206.71     87.82 o 
   3   6  13       52.52      100.70     57.65 o 
   4   6  13      137.87      133.33     69.99 o 
   5   6  13        1.34       31.83     71.11 o 
  -6   7  13        5.87      -10.08    275.77 o 
  -5   7  13     1257.40      997.55    284.00 o 
  -4   7  13     1647.63     1653.40    398.90 o 
  -3   7  13      269.54      342.73    108.19 o 
  -2   7  13      208.63      205.63     65.02 o 
  -1   7  13        3.98       94.56     60.85 o 
   0   7  13     6041.63     6395.89    467.06 o 
   1   7  13      489.67      480.13     94.96 o 
   2   7  13      192.24      238.61     83.89 o 
   3   7  13     1556.95     1324.27    250.05 o 
   4   7  13     1183.85     1214.49    217.90 o 
  -5   8  13      273.39      262.25    127.37 o 
  -4   8  13     5282.37     5721.48    363.90 o 
  -3   8  13      264.26      162.35     83.33 o 
  -2   8  13      167.47      197.99     71.84 o 
  -1   8  13     5066.55     5401.00    365.09 o 
   0   8  13       81.08       64.15     51.99 o 
   1   8  13      759.80      711.25    115.26 o 
   2   8  13     3138.79     3260.93    329.83 o 
   3   8  13      678.56      582.60    131.89 o 
   4   8  13     1147.92     1173.83    199.26 o 
  -4   9  13      579.26      623.75    178.26 o 
  -3   9  13      752.16      603.98    149.54 o 
  -2   9  13     1986.17     1690.97    359.08 o 
  -1   9  13       27.60       52.28     37.33 o 
   0   9  13     2031.00     1652.32    307.09 o 
   1   9  13      211.27      180.85     61.27 o 
   2   9  13      236.39      177.52     75.22 o 
   3   9  13     2206.62     2002.79    203.17 o 
  -3  10  13       35.42       71.06     98.77 o 
  -2  10  13       15.74     -108.85    141.50 o 
  -1  10  13      859.61      674.88    162.00 o 
   0  10  13      266.27      180.64     50.99 o 
   1  10  13       54.51       71.68     53.08 o 
   2  10  13      221.61      171.38     59.31 o 
  -2  11  13      486.80      289.42    134.30 o 
  -1  11  13      190.29      137.98     75.69 o 
   0  11  13      451.47      292.96    102.01 o 
  -6   0  14     1454.74     1287.24    431.25 o 
  -5   0  14      158.24      110.80    148.81 o 
  -4   0  14     4603.24     4797.95    792.88 o 
  -3   0  14       13.40      -71.50    313.22 o 
  -2   0  14     4664.71     4065.23    642.16 o 
  -1   0  14     1332.35     1353.11    197.88 o 
   0   0  14        7.30      -59.35    129.57 o 
   1   0  14      680.97      659.62    179.70 o 
   2   0  14     4356.25     4654.72    847.91 o 
   3   0  14      820.40      911.46    244.65 o 
   4   0  14      522.17      641.16    145.97 o 
   5   0  14     2192.51     2084.39    551.15 o 
  -6   1  14     5702.91     6086.38    472.52 o 
  -5   1  14     2153.63     1946.33    444.00 o 
  -4   1  14      287.61      332.10    125.38 o 
  -3   1  14     5105.09     6478.61    774.83 o 
  -2   1  14     1334.04      852.72    463.55 o 
  -1   1  14     2323.11     2076.35    199.23 o 
   0   1  14     4454.39     4146.78    444.54 o 
   1   1  14     2789.86     2562.67    325.40 o 
   2   1  14      549.49      535.60    115.24 o 
   3   1  14       41.28       18.33     84.16 o 
   4   1  14     2667.67     2436.82    374.28 o 
   5   1  14      171.86      183.06    116.95 o 
  -6   2  14      139.86      124.12     89.61 o 
  -5   2  14     2041.87     2190.78    597.05 o 
  -4   2  14     1875.20     2062.81    491.83 o 
  -3   2  14      692.59      827.87    184.33 o 
  -2   2  14     5551.15     5398.38   1325.90 o 
  -1   2  14       22.81       44.27     69.84 o 
   0   2  14     5268.16     4948.58    382.61 o 
   1   2  14     1465.99     1458.34    260.71 o 
   2   2  14     2517.57     2473.13    346.91 o 
   3   2  14     4108.05     4434.52    450.10 o 
   4   2  14        7.67      118.55     71.99 o 
   5   2  14     3222.95     3540.52    402.99 o 
  -6   3  14      972.55      839.08    214.17 o 
  -5   3  14      570.17      683.50    179.73 o 
  -4   3  14     6717.09     8252.60    640.25 o 
  -3   3  14     5085.18     5460.03    504.69 o 
  -2   3  14      104.95       91.27     56.56 o 
  -1   3  14     7193.55     6715.03    527.64 o 
   0   3  14      211.04      139.46     96.76 o 
   1   3  14     5813.48     5644.10    459.31 o 
   2   3  14     5350.91     5646.40    435.95 o 
   3   3  14     1166.58     1106.70    199.04 o 
   4   3  14     4850.19     5153.26    386.69 o 
  -6   4  14       99.68       55.62    113.33 o 
  -5   4  14     3361.16     3702.58    420.63 o 
  -4   4  14     1490.82     1511.76    347.18 o 
  -3   4  14     1831.97     1828.38    411.72 o 
  -2   4  14     3415.55     3506.61    409.72 o 
  -1   4  14      184.40      224.05     80.12 o 
   0   4  14    10251.05    10574.50    380.18 o 
   1   4  14     2235.46     2237.49    300.86 o 
   2   4  14      393.79      409.38    140.91 o 
   3   4  14     2553.10     2576.20    382.78 o 
   4   4  14     1307.80     1192.01    263.47 o 
  -5   5  14     1254.38     1324.51    292.70 o 
  -4   5  14     2682.76     2574.77    621.21 o 
  -3   5  14     1711.61     1694.88    380.22 o 
  -2   5  14     2453.77     2788.65    464.73 o 
  -1   5  14     3809.39     3764.97    397.50 o 
   0   5  14      334.04      252.12     94.34 o 
   1   5  14      691.81      551.46    104.28 o 
   2   5  14     3611.25     3396.39    325.52 o 
   3   5  14      843.18      845.51    175.63 o 
   4   5  14     1196.45     1095.11    215.82 o 
  -5   6  14      260.00      273.52     83.61 o 
  -4   6  14     1878.15     1613.76    359.95 o 
  -3   6  14        6.16       91.84     61.72 o 
  -2   6  14      598.62      488.82    137.72 o 
  -1   6  14      308.67      304.52     72.38 o 
   0   6  14      834.08      676.72    140.88 o 
   1   6  14      519.78      455.54    104.61 o 
   2   6  14       25.51       64.15     76.41 o 
   3   6  14      653.07      590.83    126.90 o 
  -4   7  14       83.57       83.11     85.11 o 
  -3   7  14      154.80      192.93     78.43 o 
  -2   7  14      443.88      448.63    128.85 o 
  -1   7  14     1649.15     1850.92    190.79 o 
   0   7  14       57.03      112.51     87.92 o 
   1   7  14        8.81       34.47     60.73 o 
   2   7  14      256.91      181.64     86.36 o 
   3   7  14      489.32      386.21    111.27 o 
  -3   8  14       57.86      131.95     65.83 o 
  -2   8  14     1771.94     1670.87    328.83 o 
  -1   8  14       46.73       85.14     56.20 o 
   0   8  14      250.65      186.29     69.74 o 
   1   8  14       44.68       36.53     60.05 o 
   2   8  14     1234.21     1046.26    194.79 o 
  -2   9  14     3302.66     2757.63    190.71 o 
  -1   9  14     1487.59     1112.57    277.75 o 
   0   9  14      620.33      485.19    118.29 o 
   1   9  14     1499.55     1425.25    203.48 o 
  -5   1  15      370.39      400.00    219.83 o 
  -4   1  15       20.81      123.79    235.44 o 
  -3   1  15      640.89      732.79    230.81 o 
  -2   1  15      318.81      294.95    123.78 o 
  -1   1  15       43.39       54.12     82.46 o 
   0   1  15      235.66      172.46     72.36 o 
   1   1  15       14.89       89.92     76.98 o 
   2   1  15     1013.73     1008.38    237.31 o 
   3   1  15      189.42      149.82     81.72 o 
  -5   2  15       39.22       91.23     56.92 o 
  -4   2  15      488.88      619.09    228.06 o 
  -3   2  15      167.12      146.85    140.05 o 
  -2   2  15     3785.45     3341.35    863.59 o 
  -1   2  15      436.19      360.19    129.87 o 
   0   2  15     1432.06     1082.29    206.58 o 
   1   2  15     1232.48     1162.16    220.93 o 
   2   2  15        4.22       52.84     94.94 o 
   3   2  15        1.23       61.92     81.25 o 
  -4   3  15     1190.43     1063.33    324.88 o 
  -3   3  15      169.99      129.04    140.51 o 
  -2   3  15      445.33      465.98    157.92 o 
  -1   3  15      351.82      282.06    115.08 o 
   0   3  15       43.60       83.80     42.59 o 
   1   3  15       51.80      138.95     70.93 o 
   2   3  15      618.19      625.27    140.50 o 
   3   3  15      396.81      426.92    123.63 o 
  -4   4  15      626.24      485.70    143.24 o 
  -3   4  15      683.96      696.04    282.44 o 
  -2   4  15       24.88      -18.99     95.47 o 
  -1   4  15        6.48      -67.96    113.27 o 
   0   4  15     2286.78     1955.89    204.52 o 
   1   4  15      277.18      237.39     88.54 o 
   2   4  15        9.81       23.44    104.49 o 
   3   4  15      352.61      367.83    148.20 o 
  -4   5  15     1647.82     1426.06    342.30 o 
  -3   5  15      809.91      738.18    243.07 o 
  -2   5  15      267.06      181.02    106.44 o 
  -1   5  15      642.69      401.60    159.79 o 
   0   5  15       20.76       95.11     72.46 o 
   1   5  15      552.69      504.07    129.99 o 
   2   5  15      578.73      547.08    213.53 o 
  -3   6  15     1402.56     1214.52    275.18 o 
  -2   6  15     2143.60     1725.37    530.74 o 
  -1   6  15      281.24      109.24     76.19 o 
   0   6  15       11.46       86.82     70.87 o 
   1   6  15       98.49      124.58     87.03 o 
   2   6  15     1367.14     1131.40    252.38 o 
  -2   7  15      739.83      456.92    169.98 o 
  -1   7  15       73.74       41.37     97.19 o 
   0   7  15     2078.87     1730.27    334.50 o 
   1   7  15     1302.47     1179.15    418.10 o 
  -3   0  16     2321.89     2347.60   1080.57 o 
  -2   0  16       42.54      215.93    256.79 o 
  -1   0  16     3630.26     3030.88    595.15 o 
   0   0  16      480.60      422.30    209.25 o 
   1   0  16      595.41      477.09    178.53 o 
  -3   1  16      574.68      789.42    224.87 o 
  -2   1  16      377.97      235.31    241.27 o 
  -1   1  16       67.29       89.40     78.22 o 
   0   1  16     4859.11     4247.86    471.46 o 
   1   1  16      107.70      110.19     65.32 o 
  -3   2  16      103.57      196.07    127.03 o 
  -2   2  16       83.76       30.51    196.42 o 
  -1   2  16     1145.77      912.22    300.56 o 
   0   2  16        4.98       63.70     72.68 o 
   1   2  16     1142.67      957.97    228.61 o 
  -2   3  16      505.63      553.90    219.07 o 
  -1   3  16      214.91      111.18     80.39 o 
   0   3  16        0.96       74.85     76.38 o 
   1   3  16       18.17       35.11     81.42 o 
  -1   4  16      276.12      199.23    110.11 o 
   0   4  16      137.99      115.27     68.05 o 
                                                 
